# Supplementary material for: Redetermination of bis­(O,O′-diethyl dithio­phosphato-κ2 S,S′)nickel(II)
Source: Acta Crystallogr Sect E Struct Rep Online. 2009 May 20;65(Pt 6):m662. doi: 10.1107/S160053680901767X (PMC2969620; doi:10.1107/S160053680901767X)
Supplement: Supplementary file 1 [file e-65-0m662-sup1.cif]

##############################################################################
###                                                                        ###
###        Electronic paper (Acta Crystallographica Section E)             ###
###                                                                        ###
##############################################################################
#                                                                            #
# This CIF contains the data in a paper accepted for publication in Acta     #
# Crystallographica Section E. It conforms to the requirements of Notes      #
# for Authors for Section E, and has been peer reviewed under the auspices   #
# of the IUCr Commission on Journals.                                        #
#                                                                            #
# Full details of the Crystallographic Information File format               #
# are given in the paper "The Crystallographic Information File (CIF):       #
# a New Standard Archive File for Crystallography" by S. R. Hall, F. H.      #
# Allen and I. D. Brown [Acta Cryst. (1991), A47, 655-685].                  #
#                                                                            #
# The current version of the core CIF dictionary is obtainable from          #
# ftp://ftp.iucr.org/pub/cif_core.dic. The current version number is 2.4.    #
#                                                                            #
# Software is freely available for graphical display of the structure(s) in  #
# this CIF.  For information consult the CIF home page http://www.iucr.org/  #
# cif/home.html                                                              #
#                                                                            #
# This file may be used for bona fide research purposes within the           #
# scientific community so long as proper attribution is given to the journal # 
# article from which it was obtained.                                        #
#                                                                            #
##############################################################################
                                             
data_global
_audit_creation_method     'SHELX 97 & manual editing of form.cif'
_journal_date_recd_electronic     2009-04-05
_journal_date_accepted     2009-05-11
_journal_name_full     'Acta Crystallographica, Section E'
_journal_year     2009
_journal_volume     65
_journal_issue      6
_journal_page_first     m662
_journal_page_last     m662
_journal_paper_category     QM
_journal_coeditor_code     SI2169
_publ_contact_author_name     'Barbara Becker'
_publ_contact_author_address
;
Department of Inorganic Chemistry
Chemical Faculty
Gda\'nsk University of Technology
11/12 G. Narutowicza Str.
80-233 Gda\'nsk, Poland
;
_publ_contact_author_email     'bbecker@chem.pg.gda.pl'
_publ_contact_author_fax     '048 58 3472694'
_publ_contact_author_phone     '048 58 3472592'
_publ_section_title
;
Redetermination of bis(<i>O</i>,<i>O</i>'-diethyl
dithiophosphato-\k^2^<i>S</i>,<i>S</i>')nickel(II)
;
loop_
    _publ_author_name
    _publ_author_footnote
    _publ_author_address
    'Paliwoda, Damian' .
;
Department of Inorganic Chemistry
Chemical Faculty
Gda\'nsk University of Technology
11/12 G. Narutowicza Str.
80-233 Gda\'nsk, Poland
;
    'Chojnacki, Jaros\/law' .
;
Department of Inorganic Chemistry
Chemical Faculty
Gda\'nsk University of Technology
11/12 G. Narutowicza Str.
80-233 Gda\'nsk, Poland
;
    'Mietlarek-Kropid\/lowska, Anna' .
;
Department of Inorganic Chemistry
Chemical Faculty
Gda\'nsk University of Technology
11/12 G. Narutowicza Str.
80-233 Gda\'nsk, Poland
;
    'Becker, Barbara' .
;
Department of Inorganic Chemistry
Chemical Faculty
Gda\'nsk University of Technology
11/12 G. Narutowicza Str.
80-233 Gda\'nsk, Poland
;
_publ_section_synopsis     .
data_I
_audit_creation_method     'WinGX routine CIF_UPDATE'
_audit_conform_dict_name     cif_core.dic
_audit_conform_dict_version     2.3
_chemical_name_systematic
;
bis(<i>O</i>,<i>O</i>'-diethyl
dithiophosphato-\k^2^<i>S</i>,<i>S</i>')nickel(II)
;
_chemical_formula_moiety     'C8 H20 Ni1 O4 P2 S4'
_chemical_formula_sum     'C8 H20 Ni1 O4 P2 S4'
_chemical_formula_iupac     '[Ni (C4 H10 O2 P1 S2)2]'
_chemical_formula_weight     429.13
_chemical_melting_point     378
_symmetry_cell_setting     monoclinic
_symmetry_space_group_name_H-M     'P 21/c'
_symmetry_space_group_name_Hall     '-P 2ybc'
loop_
    _symmetry_equiv_pos_as_xyz
    'x, y, z'
    '-x, y+1/2, -z+1/2'
    '-x, -y, -z'
    'x, -y-1/2, z-1/2'
_cell_length_a     10.4810(4)
_cell_length_b     10.2777(3)
_cell_length_c     8.7541(3)
_cell_angle_alpha     90
_cell_angle_beta     102.820(3)
_cell_angle_gamma     90
_cell_volume     919.49(6)
_cell_formula_units_Z     2
_cell_measurement_reflns_used     5670
_cell_measurement_theta_min     1.9772
_cell_measurement_theta_max     32.286
_cell_measurement_temperature     295(2)
_exptl_crystal_description     prism
_exptl_crystal_colour     violet
_exptl_crystal_size_max     0.41
_exptl_crystal_size_mid     0.34
_exptl_crystal_size_min     0.09
_exptl_crystal_density_diffrn     1.55
_exptl_crystal_density_method     'not measured'
_exptl_crystal_F_000     444
_exptl_absorpt_coefficient_mu     1.686
_exptl_absorpt_correction_type     multi-scan
_exptl_absorpt_process_details     '(CrysAlis RED; Oxford Diffraction, 2008)'
_exptl_absorpt_correction_T_min     0.5304
_exptl_absorpt_correction_T_max     0.853
_exptl_special_details
;
Oxford Diffraction Ltd., 2008. Empirical absorption correction using
spherical harmonics, implemented in SCALE3 ABSPACK scaling algorithm.
;
_diffrn_ambient_temperature     295(2)
_diffrn_radiation_type     MoK\a
_diffrn_radiation_wavelength     0.71073
_diffrn_radiation_monochromator     graphite
_diffrn_measurement_device_type     'Oxford Diffraction KM-4-CCD'
_diffrn_measurement_device     '4-axis \k geometry diffractometer'
_diffrn_measurement_method     '\w (0.75\% width)'
_diffrn_detector_area_resol_mean     8.1883
_diffrn_reflns_number     7073
_diffrn_reflns_av_R_equivalents     0.0157
_diffrn_reflns_theta_min     2.81
_diffrn_reflns_theta_max     26.99
_diffrn_reflns_theta_full     26.99
_diffrn_measured_fraction_theta_max     0.999
_diffrn_measured_fraction_theta_full     0.999
_diffrn_reflns_limit_h_min     -13
_diffrn_reflns_limit_h_max     13
_diffrn_reflns_limit_k_min     -7
_diffrn_reflns_limit_k_max     13
_diffrn_reflns_limit_l_min     -11
_diffrn_reflns_limit_l_max     11
_refine_special_details
;
Refinement of <i>F</i>^2^ against ALL reflections. The weighted <i>R</i>-factor
<i>wR</i> and goodness of fit <i>S</i> are based on <i>F</i>^2^, conventional
<i>R</i>-factors <i>R</i> are based on <i>F</i>, with <i>F</i> set to zero for
negative <i>F</i>^2^. The threshold expression of <i>F</i>^2^ >
\s(<i>F</i>^2^) is used only for calculating <i>R</i>-factors(gt) <i>etc</i>.
and is not relevant to the choice of reflections for refinement.
<i>R</i>-factors based on <i>F</i>^2^ are statistically about twice as large
as those based on <i>F</i>, and <i>R</i>- factors based on ALL data will be
even larger.
;
_reflns_number_total     2012
_reflns_number_gt     1768
_reflns_threshold_expression     I>2\s(I)
_refine_ls_structure_factor_coef     Fsqd
_refine_ls_matrix_type     full
_refine_ls_R_factor_all     0.0357
_refine_ls_R_factor_gt     0.0306
_refine_ls_wR_factor_gt     0.0791
_refine_ls_wR_factor_ref     0.0825
_refine_ls_goodness_of_fit_ref     1.094
_refine_ls_restrained_S_all     1.094
_refine_ls_number_reflns     2012
_refine_ls_number_parameters     91
_refine_ls_number_restraints     0
_refine_ls_hydrogen_treatment     constr
_refine_ls_weighting_scheme     calc
_refine_ls_weighting_details
         'calc w=1/[\s^2^(Fo^2^)+(0.0441P)^2^+0.3217P] where P=(Fo^2^+2Fc^2^)/3'
_atom_sites_solution_hydrogens     geom
_atom_sites_solution_primary     direct
_atom_sites_solution_secondary     difmap
_refine_ls_shift/su_max     0.001
_refine_ls_shift/su_mean     0
_refine_diff_density_max     0.303
_refine_diff_density_min     -0.323
_refine_ls_extinction_method     'SHELXL97 (Sheldrick, 2008)'
_refine_ls_extinction_coef     0.027(2)
_refine_ls_extinction_expression
                                    Fc^*^=kFc[1+0.001xFc^2^\l^3^/sin(2\q)]^-1/4^
loop_
    _atom_type_symbol
    _atom_type_description
    _atom_type_scat_dispersion_real
    _atom_type_scat_dispersion_imag
    _atom_type_scat_source
    C C 0.0033 0.0016 'International Tables Vol C Tables 4.2.6.8 and 6.1.1.4'
    H H 0 0 'International Tables Vol C Tables 4.2.6.8 and 6.1.1.4'
    P P 0.1023 0.0942 'International Tables Vol C Tables 4.2.6.8 and 6.1.1.4'
    S S 0.1246 0.1234 'International Tables Vol C Tables 4.2.6.8 and 6.1.1.4'
    Ni Ni 0.3393 1.1124 'International Tables Vol C Tables 4.2.6.8 and 6.1.1.4'
    O O 0.0106 0.006 'International Tables Vol C Tables 4.2.6.8 and 6.1.1.4'
_computing_data_collection
;
CrysAlis CCD (Oxford Diffraction, 2008)
;
_computing_cell_refinement
;
CrysAlis RED (Oxford Diffraction, 2008)
;
_computing_data_reduction
;
CrysAlis RED (Oxford Diffraction, 2008)
;
_computing_structure_solution     'SHELXS97 (Sheldrick, 2008)'
_computing_structure_refinement     'SHELXL97 (Sheldrick, 2008)'
_computing_molecular_graphics
;
ORTEP-3 for Windows (Farrugia, 1997) and Mercury (Macrae <i>et al.</i>,
2006)
;
_computing_publication_material     'WinGX (Farrugia, 1999)'
loop_
    _atom_site_type_symbol
    _atom_site_label
    _atom_site_fract_x
    _atom_site_fract_y
    _atom_site_fract_z
    _atom_site_U_iso_or_equiv
    _atom_site_adp_type
    _atom_site_calc_flag
    _atom_site_refinement_flags
    _atom_site_occupancy
    _atom_site_disorder_assembly
    _atom_site_disorder_group
    Ni Ni1 0 1 0 0.04253(14) Uani d S 1 . .
    P P1 -0.23354(5) 0.94137(6) 0.09934(7) 0.04844(17) Uani d . 1 . .
    S S1 -0.07705(6) 0.82989(6) 0.10854(9) 0.0633(2) Uani d . 1 . .
    S S2 -0.18740(6) 1.10251(6) -0.00212(8) 0.06062(19) Uani d . 1 . .
    O O1 -0.36674(16) 0.87744(19) 0.01719(18) 0.0621(4) Uani d . 1 . .
    O O2 -0.26962(16) 0.96353(18) 0.26213(18) 0.0583(4) Uani d . 1 . .
    C C1 -0.3979(3) 0.8474(3) -0.1498(3) 0.0745(8) Uani d . 1 . .
    H H1A -0.3223 0.8095 -0.1799 0.089 Uiso calc R 1 . .
    H H1B -0.4217 0.9263 -0.2102 0.089 Uiso calc R 1 . .
    C C2 -0.5078(3) 0.7549(3) -0.1810(4) 0.0786(8) Uani d . 1 . .
    H H2A -0.4839 0.6779 -0.1192 0.118 Uiso calc R 1 . .
    H H2B -0.5282 0.7322 -0.2901 0.118 Uiso calc R 1 . .
    H H2C -0.5829 0.7942 -0.1539 0.118 Uiso calc R 1 . .
    C C3 -0.1754(3) 1.0198(4) 0.3917(4) 0.0835(9) Uani d . 1 . .
    H H3A -0.1529 1.1071 0.3648 0.1 Uiso calc R 1 . .
    H H3B -0.0962 0.9678 0.4135 0.1 Uiso calc R 1 . .
    C C4 -0.2321(4) 1.0239(3) 0.5302(3) 0.0873(9) Uani d . 1 . .
    H H4A -0.3118 1.0732 0.507 0.131 Uiso calc R 1 . .
    H H4B -0.1713 1.0642 0.6153 0.131 Uiso calc R 1 . .
    H H4C -0.2503 0.9369 0.5592 0.131 Uiso calc R 1 . .
loop_
    _atom_site_aniso_label
    _atom_site_aniso_U_11
    _atom_site_aniso_U_22
    _atom_site_aniso_U_33
    _atom_site_aniso_U_12
    _atom_site_aniso_U_13
    _atom_site_aniso_U_23
    Ni1 0.0394(2) 0.0400(2) 0.0513(2) -0.00037(13) 0.01666(15) 0.00300(14)
    P1 0.0433(3) 0.0526(3) 0.0531(3) -0.0052(2) 0.0188(2) 0.0003(2)
    S1 0.0587(4) 0.0458(3) 0.0936(5) 0.0031(2) 0.0342(3) 0.0150(3)
    S2 0.0514(3) 0.0525(3) 0.0849(4) 0.0098(2) 0.0300(3) 0.0166(3)
    O1 0.0524(9) 0.0873(12) 0.0500(8) -0.0183(8) 0.0184(7) -0.0112(8)
    O2 0.0519(9) 0.0756(10) 0.0502(8) -0.0125(8) 0.0171(7) -0.0067(8)
    C1 0.0777(18) 0.097(2) 0.0518(13) -0.0140(16) 0.0204(12) -0.0100(13)
    C2 0.0576(15) 0.100(2) 0.0758(17) -0.0038(15) 0.0089(12) -0.0278(16)
    C3 0.0717(18) 0.113(2) 0.0635(16) -0.0253(17) 0.0093(13) -0.0236(16)
    C4 0.108(3) 0.093(2) 0.0587(16) -0.0009(19) 0.0146(16) -0.0152(15)
_geom_special_details
;
All e.s.d.'s (except the e.s.d. in the dihedral angle between two l.s. planes)
are estimated using the full covariance matrix. The cell e.s.d.'s are taken
into account individually in the estimation of e.s.d.'s in distances, angles
and torsion angles; correlations between e.s.d.'s in cell parameters are only
used when they are defined by crystal symmetry. An approximate (isotropic)
treatment of cell e.s.d.'s is used for estimating e.s.d.'s involving l.s.
planes.
;
loop_
    _geom_bond_atom_site_label_1
    _geom_bond_atom_site_label_2
    _geom_bond_site_symmetry_2
    _geom_bond_distance
    _geom_bond_publ_flag
    Ni1 S2 . 2.2253(6) yes
    Ni1 S2 3_575 2.2253(6) ?
    Ni1 S1 . 2.2254(6) yes
    Ni1 S1 3_575 2.2254(6) ?
    Ni1 P1 . 2.8382(5) ?
    Ni1 P1 3_575 2.8382(5) ?
    P1 O1 . 1.5660(17) ?
    P1 O2 . 1.5700(16) ?
    P1 S1 . 1.9876(8) yes
    P1 S2 . 1.9890(8) yes
    O1 C1 . 1.459(3) ?
    O2 C3 . 1.449(3) ?
    C1 C2 . 1.472(4) ?
    C1 H1A . 0.97 ?
    C1 H1B . 0.97 ?
    C2 H2A . 0.96 ?
    C2 H2B . 0.96 ?
    C2 H2C . 0.96 ?
    C3 C4 . 1.464(4) ?
    C3 H3A . 0.97 ?
    C3 H3B . 0.97 ?
    C4 H4A . 0.96 ?
    C4 H4B . 0.96 ?
    C4 H4C . 0.96 ?
loop_
    _geom_angle_atom_site_label_1
    _geom_angle_atom_site_label_2
    _geom_angle_atom_site_label_3
    _geom_angle_site_symmetry_1
    _geom_angle_site_symmetry_3
    _geom_angle
    _geom_angle_publ_flag
    S2 Ni1 S2 . 3_575 180 ?
    S2 Ni1 S1 . . 88.41(2) yes
    S2 Ni1 S1 3_575 . 91.59(2) ?
    S2 Ni1 S1 . 3_575 91.59(2) ?
    S2 Ni1 S1 3_575 3_575 88.41(2) ?
    S1 Ni1 S1 . 3_575 180 ?
    S2 Ni1 P1 . . 44.230(19) ?
    S2 Ni1 P1 3_575 . 135.770(19) ?
    S1 Ni1 P1 . . 44.194(19) ?
    S1 Ni1 P1 3_575 . 135.81(2) ?
    S2 Ni1 P1 . 3_575 135.770(19) ?
    S2 Ni1 P1 3_575 3_575 44.230(19) ?
    S1 Ni1 P1 . 3_575 135.81(2) ?
    S1 Ni1 P1 3_575 3_575 44.194(19) ?
    P1 Ni1 P1 . 3_575 180 ?
    O1 P1 O2 . . 96.20(9) ?
    O1 P1 S1 . . 114.85(8) ?
    O2 P1 S1 . . 114.18(8) ?
    O1 P1 S2 . . 115.13(8) ?
    O2 P1 S2 . . 114.58(8) ?
    S1 P1 S2 . . 102.58(3) yes
    O1 P1 Ni1 . . 133.63(6) ?
    O2 P1 Ni1 . . 130.17(6) ?
    S1 P1 Ni1 . . 51.30(2) ?
    S2 P1 Ni1 . . 51.30(2) ?
    P1 S1 Ni1 . . 84.50(3) yes
    P1 S2 Ni1 . . 84.47(3) yes
    C1 O1 P1 . . 121.83(15) ?
    C3 O2 P1 . . 120.60(17) ?
    O1 C1 C2 . . 108.3(2) ?
    O1 C1 H1A . . 110 ?
    C2 C1 H1A . . 110 ?
    O1 C1 H1B . . 110 ?
    C2 C1 H1B . . 110 ?
    H1A C1 H1B . . 108.4 ?
    C1 C2 H2A . . 109.5 ?
    C1 C2 H2B . . 109.5 ?
    H2A C2 H2B . . 109.5 ?
    C1 C2 H2C . . 109.5 ?
    H2A C2 H2C . . 109.5 ?
    H2B C2 H2C . . 109.5 ?
    O2 C3 C4 . . 109.2(3) ?
    O2 C3 H3A . . 109.8 ?
    C4 C3 H3A . . 109.8 ?
    O2 C3 H3B . . 109.8 ?
    C4 C3 H3B . . 109.8 ?
    H3A C3 H3B . . 108.3 ?
    C3 C4 H4A . . 109.5 ?
    C3 C4 H4B . . 109.5 ?
    H4A C4 H4B . . 109.5 ?
    C3 C4 H4C . . 109.5 ?
    H4A C4 H4C . . 109.5 ?
    H4B C4 H4C . . 109.5 ?
