# Supplementary material for: Redetermination of bis­(O,O′-diethyl dithio­phosphato-κ2 S,S′)nickel(II)
Source: Acta Crystallogr Sect E Struct Rep Online. 2009 May 20;65(Pt 6):m662. doi: 10.1107/S160053680901767X (PMC2969620; doi:10.1107/S160053680901767X)
Supplement: Supplementary file 2 [file e-65-0m662-Isup2.hkl]

#
# h,k,l, Fc-squared, Fo-squared, sigma(Fo-squared) and status flag
#
data_I
_shelx_title ' pal11 in P2(1)/c'
_shelx_refln_list_code          4
_shelx_F_calc_maximum      138.79
_exptl_crystal_F_000       444.00
_reflns_d_resolution_high  0.7829
 
loop_
 _symmetry_equiv_pos_as_xyz
 'x, y, z'
 '-x, y+1/2, -z+1/2'
 '-x, -y, -z'
 'x, -y-1/2, z-1/2'
 
_cell_length_a    10.4810
_cell_length_b    10.2777
_cell_length_c     8.7541
_cell_angle_alpha  90.000
_cell_angle_beta  102.820
_cell_angle_gamma  90.000
 
_shelx_F_squared_multiplier     1.000
 
loop_
 _refln_index_h
 _refln_index_k
 _refln_index_l
 _refln_F_squared_calc
 _refln_F_squared_meas
 _refln_F_squared_sigma
 _refln_observed_status
   2   0   0     1762.41     1965.38     40.87 o
   3   0   0      180.47      194.63      1.93 o
   4   0   0     4345.00     4399.48     46.30 o
   5   0   0     3928.39     4033.75     22.05 o
   6   0   0        6.41        8.68      1.87 o
   7   0   0      560.59      569.43     10.56 o
   8   0   0      260.52      258.49      3.37 o
   9   0   0       51.01       54.32      5.24 o
  10   0   0      255.29      275.88      3.90 o
  11   0   0      283.40      270.82      9.67 o
  12   0   0      245.53      247.64      4.24 o
  13   0   0       85.55       93.96      4.30 o
   1   1   0     1322.16     1053.60     10.55 o
   2   1   0      292.42      312.96      1.12 o
   3   1   0     2316.38     2562.03     35.34 o
   4   1   0     3068.25     3281.03     34.86 o
   5   1   0      649.49      605.07      7.63 o
   6   1   0      104.24      100.42      1.40 o
   7   1   0      959.24      926.59      3.99 o
   8   1   0      144.97      139.22      2.65 o
   9   1   0        5.03        4.25      1.06 o
  10   1   0        1.61        0.61      1.19 o
  11   1   0       67.69       66.75      1.99 o
  12   1   0       50.61       53.44      1.89 o
  13   1   0        4.15        6.53      1.58 o
   0   2   0    12756.38    10596.23     92.47 o
   1   2   0     5143.63     5067.93     50.44 o
   2   2   0     6005.96     6090.90     79.98 o
   3   2   0      534.09      557.71      1.88 o
   4   2   0     5926.97     6063.55     21.47 o
   5   2   0     4956.38     5153.30     28.41 o
   6   2   0      319.34      301.32      4.30 o
   7   2   0      850.37      809.94      4.73 o
   8   2   0      757.04      765.56      3.78 o
   9   2   0      532.93      543.28      3.57 o
  10   2   0       39.45       35.03      1.52 o
  11   2   0       58.48       54.80      1.78 o
  12   2   0       37.84       37.61      1.72 o
   1   3   0      165.07      171.75      2.21 o
   2   3   0     2738.72     2998.88     18.66 o
   3   3   0       66.76       53.23      1.07 o
   4   3   0      463.21      456.47      2.16 o
   5   3   0     1072.49     1038.76      6.19 o
   6   3   0       11.11        8.30      0.54 o
   7   3   0     1247.42     1224.76      7.27 o
   8   3   0       67.97       65.00      1.96 o
   9   3   0      564.26      576.19      8.15 o
  10   3   0      118.60      121.31      2.98 o
  11   3   0       24.55       24.43      2.07 o
  12   3   0      111.97      121.91      2.75 o
   0   4   0       78.60       67.14      0.94 o
   1   4   0      514.75      500.56      3.88 o
   2   4   0     1260.43     1202.72      7.42 o
   3   4   0     1012.94     1009.17      3.31 o
   4   4   0     4838.10     5109.09     31.94 o
   5   4   0       10.68       12.31      0.53 o
   6   4   0      342.07      292.54      3.57 o
   7   4   0     1203.51     1139.76      8.87 o
   8   4   0     1071.35     1039.79      5.62 o
   9   4   0      305.40      317.17      4.95 o
  10   4   0       35.91       32.87      1.56 o
  11   4   0        0.51        3.73      1.59 o
  12   4   0       56.77       58.91      3.01 o
   1   5   0      107.61       92.93      0.92 o
   2   5   0        8.43        9.78      0.55 o
   3   5   0     3532.28     3779.77     15.15 o
   4   5   0      389.22      365.17      3.34 o
   5   5   0      173.95      170.10      2.51 o
   6   5   0       19.61       13.59      1.32 o
   7   5   0       95.04       96.14      2.74 o
   8   5   0        8.72        9.32      1.35 o
   9   5   0      173.60      177.96      3.28 o
  10   5   0      134.59      139.75      2.34 o
  11   5   0        2.80        7.36      2.14 o
  12   5   0        3.79        6.87      2.39 o
   0   6   0      791.73      813.68      6.60 o
   1   6   0     2309.60     2262.46     12.65 o
   2   6   0     3532.36     3483.32      8.10 o
   3   6   0     2735.35     2714.46     12.75 o
   4   6   0        1.88        3.23      0.59 o
   5   6   0       52.20       43.64      0.86 o
   6   6   0        1.72        1.70      0.80 o
   7   6   0      289.25      288.55      4.06 o
   8   6   0       55.51       61.93      3.33 o
   9   6   0       17.95       21.36      2.20 o
  10   6   0       33.04       34.56      4.56 o
  11   6   0      112.39      123.77      4.45 o
   1   7   0     1562.84     1543.74      5.34 o
   2   7   0      991.22      942.69      2.82 o
   3   7   0        2.98        2.23      0.93 o
   4   7   0        0.01        0.06      0.75 o
   5   7   0      260.58      259.45      2.77 o
   6   7   0       62.57       46.79      1.79 o
   7   7   0        1.82        1.02      1.75 o
   8   7   0       39.56       38.02      2.18 o
   9   7   0       91.76       84.95      3.30 o
  10   7   0       60.06       70.95      3.15 o
  11   7   0       12.94       12.55      2.80 o
   0   8   0       39.48       44.77      1.38 o
   1   8   0       44.90       41.95      0.89 o
   2   8   0      673.37      654.37      2.57 o
   3   8   0      213.52      208.97      2.32 o
   4   8   0       14.10       14.83      0.83 o
   5   8   0      408.36      436.72      3.86 o
   6   8   0     1332.79     1419.52     11.02 o
   7   8   0      429.64      462.57      6.79 o
   8   8   0       33.06       34.52      2.72 o
   9   8   0        0.55       -0.55      2.17 o
  10   8   0       82.42       83.58      8.32 o
   1   9   0       20.08       15.75      0.79 o
   2   9   0       14.92       13.10      0.79 o
   3   9   0       11.80       11.06      0.85 o
   4   9   0        8.01        5.33      0.83 o
   5   9   0        7.97       14.39      1.61 o
   6   9   0        2.80       11.96      2.26 o
   7   9   0        4.85        3.04      3.84 o
   8   9   0        5.61        7.28      3.93 o
   9   9   0        1.02        2.89      2.15 o
   0  10   0       66.73       59.96      2.91 o
   1  10   0      210.96      215.42      2.24 o
   2  10   0      129.73      128.49      2.46 o
   3  10   0       18.23       16.77      1.03 o
   4  10   0        7.98        5.60      1.40 o
   5  10   0      281.66      298.17      6.34 o
   6  10   0      455.17      492.87     12.84 o
   7  10   0      106.25      108.41      6.88 o
   8  10   0        2.28        3.78      2.18 o
   1  11   0      216.95      218.92      2.63 o
   2  11   0      156.72      159.89      5.22 o
   3  11   0        0.52        0.56      1.48 o
   4  11   0       11.52        9.76      1.59 o
   5  11   0       26.15       16.82      1.82 o
   6  11   0       49.31       47.81      2.69 o
   7  11   0        0.66        0.57      2.12 o
   0  12   0      172.80      180.74      3.74 o
   1  12   0      203.62      217.37      3.00 o
   2  12   0      191.30      210.65      4.12 o
   3  12   0       45.05       41.70      2.07 o
   4  12   0       15.45       14.44      1.88 o
   5  12   0        8.08        3.90      2.56 o
   1  13   0       35.38       34.92      2.10 o
 -13   1   1       69.11       67.49      2.29 o
 -12   1   1      167.14      169.37      2.50 o
 -11   1   1      371.36      376.43      3.24 o
 -10   1   1      335.87      319.88      4.21 o
  -9   1   1      236.12      220.90      1.93 o
  -8   1   1      503.24      504.05      3.30 o
  -7   1   1       51.29       61.54      1.50 o
  -6   1   1      329.76      331.06      2.79 o
  -5   1   1     1423.31     1409.52      7.12 o
  -4   1   1      674.15      684.71      3.45 o
  -3   1   1     4632.03     4665.75     53.92 o
  -2   1   1       24.95       25.11      1.10 o
  -1   1   1       29.83       32.67      0.81 o
   0   1   1    19263.61    13401.57    146.55 o
   1   1   1    14601.28    12911.60    555.61 o
   2   1   1     2661.05     3057.50     15.61 o
   3   1   1       16.42       19.02      1.12 o
   4   1   1     1896.20     1914.23     15.89 o
   5   1   1     6559.18     6860.88     26.65 o
   6   1   1      349.16      339.61      4.68 o
   7   1   1      176.17      183.70      2.06 o
   8   1   1      114.17      113.14      1.83 o
   9   1   1      412.09      407.39      4.28 o
  10   1   1      120.86      120.34      2.38 o
  11   1   1       34.47       31.37      1.67 o
  12   1   1       42.25       42.55      1.89 o
 -13   2   1        1.41        1.57      2.02 o
 -12   2   1       72.02       76.27      2.29 o
 -11   2   1       61.37       49.79      1.62 o
 -10   2   1        0.05       -1.06      1.08 o
  -9   2   1      227.68      207.67      2.33 o
  -8   2   1      272.15      261.74      2.24 o
  -7   2   1     2750.44     2707.28     12.45 o
  -6   2   1      174.50      159.34      1.76 o
  -5   2   1       80.85       79.36      1.94 o
  -4   2   1     4356.67     4560.10     20.41 o
  -3   2   1     1360.45     1512.91      8.20 o
  -2   2   1     2042.61     2250.35     12.08 o
  -1   2   1     4446.54     4789.05     49.33 o
   0   2   1     1659.72     1765.62     11.14 o
   1   2   1       24.14       29.25      0.87 o
   2   2   1      189.03      223.37      2.42 o
   3   2   1     1045.04     1104.62      8.09 o
   4   2   1      529.91      547.21      3.00 o
   5   2   1     1161.12     1138.62      8.00 o
   6   2   1      714.08      716.04     11.65 o
   7   2   1      269.54      257.27      7.38 o
   8   2   1      199.21      195.35      2.33 o
   9   2   1       72.28       63.07      1.96 o
  10   2   1       51.17       45.14      2.98 o
  11   2   1       41.40       41.84      2.18 o
  12   2   1      122.55      134.96      3.29 o
 -12   3   1       13.37       13.37      2.21 o
 -11   3   1       14.81       13.62      1.59 o
 -10   3   1        7.57        5.08      0.94 o
  -9   3   1      336.56      329.34      4.59 o
  -8   3   1      606.45      628.17      2.73 o
  -7   3   1     2029.51     2050.35      6.69 o
  -6   3   1     1123.76     1070.42      9.63 o
  -5   3   1     1067.73     1060.53      7.58 o
  -4   3   1     7631.43     7780.63     57.44 o
  -3   3   1     6375.55     6650.25     14.16 o
  -2   3   1     4237.37     4576.24     21.47 o
  -1   3   1       40.38       36.18      0.53 o
   0   3   1     1638.52     1712.62      6.80 o
   1   3   1     1567.97     1635.93      6.98 o
   2   3   1      139.47      149.79      2.14 o
   3   3   1       18.40       15.04      0.98 o
   4   3   1     1756.00     1990.05     12.49 o
   5   3   1      719.69      759.67      3.62 o
   6   3   1      490.38      449.52      6.52 o
   7   3   1      794.74      734.38      4.39 o
   8   3   1     1431.10     1460.40     11.00 o
   9   3   1      902.35      937.57      6.53 o
  10   3   1      115.32      104.13      2.80 o
  11   3   1        1.85       -0.05      1.47 o
  12   3   1       23.29       25.66      1.80 o
 -12   4   1       67.30       76.45      3.05 o
 -11   4   1       48.66       51.66      2.65 o
 -10   4   1      151.24      143.50      5.57 o
  -9   4   1      650.77      643.82      8.30 o
  -8   4   1      205.23      193.01      2.96 o
  -7   4   1       99.26       90.13      1.70 o
  -6   4   1       36.55       30.28      1.49 o
  -5   4   1      623.67      650.30      6.33 o
  -4   4   1       68.38       68.13      1.37 o
  -3   4   1     1938.56     1967.08     15.36 o
  -2   4   1     4339.99     4573.23     29.68 o
  -1   4   1      372.42      398.15      2.01 o
   0   4   1      320.35      325.02      1.86 o
   1   4   1      623.64      625.06      2.70 o
   2   4   1      324.85      316.09      1.30 o
   3   4   1     1516.99     1546.64     15.17 o
   4   4   1     1618.80     1703.48     12.89 o
   5   4   1        7.42        6.82      0.63 o
   6   4   1       29.79       29.48      1.88 o
   7   4   1      295.73      287.26      4.02 o
   8   4   1      229.43      222.80      4.28 o
   9   4   1      144.33      145.27      3.38 o
  10   4   1      257.88      272.69      4.71 o
  11   4   1       11.52       10.61      1.55 o
  12   4   1       23.07       30.59      1.82 o
 -12   5   1       69.37       74.97      4.42 o
 -11   5   1       32.91       35.19      2.54 o
 -10   5   1      146.39      141.99      3.58 o
  -9   5   1      386.62      397.87     15.47 o
  -8   5   1      384.08      400.76      5.98 o
  -7   5   1      545.57      539.43      3.52 o
  -6   5   1       33.29       19.81      0.69 o
  -5   5   1      289.85      292.48      4.38 o
  -4   5   1      201.45      204.08      2.93 o
  -3   5   1     2334.22     2431.53      9.12 o
  -2   5   1     4130.95     4261.42     15.80 o
  -1   5   1      940.89      951.96      2.51 o
   0   5   1       30.16       31.84      0.61 o
   1   5   1     1921.55     1975.26      5.63 o
   2   5   1     6024.64     5914.13     24.04 o
   3   5   1     4124.98     4074.63     13.61 o
   4   5   1      871.11      906.11      6.65 o
   5   5   1       45.62       38.92      0.92 o
   6   5   1        3.56        7.30      1.41 o
   7   5   1      494.00      464.25     11.47 o
   8   5   1      361.44      359.22      3.85 o
   9   5   1       76.70       71.33      3.40 o
  10   5   1        0.79       -0.49      1.45 o
  11   5   1        5.91        6.00      1.52 o
 -11   6   1       15.53       21.96      2.51 o
 -10   6   1        4.55        6.21      2.19 o
  -9   6   1       10.98       10.87      1.98 o
  -8   6   1        0.71        0.50      1.70 o
  -7   6   1        7.85        5.66      0.89 o
  -6   6   1       16.75       14.05      0.79 o
  -5   6   1      118.83      110.81      1.61 o
  -4   6   1       39.41       30.65      1.27 o
  -3   6   1      631.83      562.85      4.52 o
  -2   6   1      115.81      102.04      1.53 o
  -1   6   1      965.48      925.18      3.91 o
   0   6   1      459.62      437.29      2.51 o
   1   6   1      794.51      788.78      2.34 o
   2   6   1     2059.97     2158.91     12.29 o
   3   6   1      543.63      512.79      2.10 o
   4   6   1      959.38      950.90      6.39 o
   5   6   1       93.20       90.55      1.88 o
   6   6   1      418.06      419.69      6.38 o
   7   6   1       11.16        9.77      1.53 o
   8   6   1       87.37       93.13      3.75 o
   9   6   1       28.17       26.50      1.80 o
  10   6   1        8.34        4.65      1.71 o
  11   6   1        0.55       -1.61      2.33 o
 -11   7   1      123.35      132.81      3.93 o
 -10   7   1      168.09      190.08      4.21 o
  -9   7   1       55.24       51.34      2.61 o
  -8   7   1       37.64       36.79      2.22 o
  -7   7   1      126.75      126.81      2.92 o
  -6   7   1      543.78      564.65      8.00 o
  -5   7   1      156.97      148.52      1.67 o
  -4   7   1       39.49       34.86      1.27 o
  -3   7   1      550.00      550.83      3.88 o
  -2   7   1     1515.58     1502.48      6.65 o
  -1   7   1      796.56      805.35      4.60 o
   0   7   1      212.15      219.35      4.26 o
   1   7   1      219.87      222.51      3.66 o
   2   7   1     2247.90     2237.90      5.55 o
   3   7   1     2012.60     1981.29      8.09 o
   4   7   1      108.93       97.92      1.36 o
   5   7   1        1.78        1.05      1.15 o
   6   7   1      209.77      209.12      2.90 o
   7   7   1      450.10      485.70      5.49 o
   8   7   1       98.39      109.03      3.25 o
   9   7   1        2.01        0.81      2.00 o
  10   7   1        4.46        4.91      2.19 o
 -10   8   1       53.86       59.07      3.10 o
  -9   8   1      117.27      124.19      7.10 o
  -8   8   1       32.25       34.69      2.30 o
  -7   8   1        2.93        0.64      5.71 o
  -6   8   1        4.83        4.79      2.56 o
  -5   8   1       32.23       32.17      1.25 o
  -4   8   1        9.26        9.04      1.36 o
  -3   8   1        5.53        4.65      0.76 o
  -2   8   1      351.20      342.55      3.49 o
  -1   8   1     1061.48     1037.12      4.99 o
   0   8   1      182.31      169.37      1.48 o
   1   8   1      284.07      276.94      1.99 o
   2   8   1      335.21      344.65      4.92 o
   3   8   1       10.75        6.25      0.84 o
   4   8   1      107.88      100.40      2.04 o
   5   8   1      147.16      133.70      2.58 o
   6   8   1      315.57      326.95      9.68 o
   7   8   1       61.47       51.27      3.06 o
   8   8   1       13.08       14.80      2.39 o
   9   8   1       29.65       33.21      3.34 o
  10   8   1        8.10        5.27      2.41 o
  -9   9   1        1.64        1.32      2.28 o
  -8   9   1        7.44        6.74      2.12 o
  -7   9   1      130.46      126.53      3.57 o
  -6   9   1     1208.69     1294.56     31.46 o
  -5   9   1     1256.55     1320.14     11.26 o
  -4   9   1      169.47      162.55      2.93 o
  -3   9   1       48.44       41.30      1.16 o
  -2   9   1      432.33      433.60      5.44 o
  -1   9   1      410.41      412.11      2.65 o
   0   9   1       54.39       54.11      1.23 o
   1   9   1       15.30        9.49      0.78 o
   2   9   1        5.57        5.21      0.85 o
   3   9   1       68.28       68.99      1.61 o
   4   9   1        1.99        1.03      1.24 o
   5   9   1      107.91      113.45      2.43 o
   6   9   1      549.45      596.82     12.46 o
   7   9   1      367.82      402.56     11.51 o
   8   9   1       57.37       56.13      5.00 o
   9   9   1        4.60        2.97      2.34 o
  -8  10   1       28.44       26.44      2.56 o
  -7  10   1       56.00       52.55      2.91 o
  -6  10   1        8.18       15.13      2.25 o
  -5  10   1       26.17       22.20      2.34 o
  -4  10   1       15.09       14.42      1.68 o
  -3  10   1        6.94        4.58      0.99 o
  -2  10   1      181.59      185.80      2.53 o
  -1  10   1      214.27      208.68      2.67 o
   0  10   1       89.58       80.02      1.53 o
   1  10   1        0.14       -0.86      0.86 o
   2  10   1       66.11       58.82      1.37 o
   3  10   1       54.08       48.94      1.77 o
   4  10   1       18.11       14.60      1.53 o
   5  10   1       38.48       34.74      1.93 o
   6  10   1       25.38       23.25      2.00 o
   7  10   1       18.79       17.00      1.97 o
   8  10   1        0.05        0.42      2.13 o
  -7  11   1        3.02        4.44      2.19 o
  -6  11   1       65.97       67.47      3.76 o
  -5  11   1       80.30       68.56      3.47 o
  -4  11   1        3.07        2.04      1.88 o
  -3  11   1        5.45        2.82      1.08 o
  -2  11   1       90.16       94.75      2.41 o
  -1  11   1      386.82      409.96      3.99 o
   0  11   1      271.31      271.05      3.25 o
   1  11   1      188.96      194.11      2.53 o
   2  11   1      191.31      207.55      3.00 o
   3  11   1      148.53      149.01      5.62 o
   4  11   1       66.79       60.77      2.45 o
   5  11   1       38.74       33.80      2.01 o
   6  11   1       43.70       44.93      4.08 o
  -5  12   1        6.72        6.51      2.17 o
  -4  12   1       26.36       25.49      3.72 o
  -3  12   1       70.90       79.29      4.25 o
  -2  12   1        0.03       -0.40      1.32 o
  -1  12   1       81.40       82.77      2.77 o
   0  12   1        3.43        3.50      1.46 o
   1  12   1       63.64       67.71      2.83 o
   2  12   1       40.76       41.56      2.65 o
   3  12   1       33.96       31.46      1.99 o
   4  12   1       96.65      103.99      4.28 o
  -1  13   1       40.05       40.16      1.83 o
   0  13   1       21.93       19.20      1.85 o
   1  13   1       28.14       28.14      2.52 o
 -13   0   2       43.67       49.03      3.51 o
 -12   0   2      418.72      422.72      7.23 o
 -11   0   2     1003.18     1012.27      6.86 o
 -10   0   2      317.20      317.73      3.77 o
  -9   0   2      425.42      418.62      3.98 o
  -8   0   2     1444.86     1326.77      6.39 o
  -7   0   2      231.55      228.75      4.20 o
  -6   0   2      659.68      637.82      3.66 o
  -5   0   2     1254.50     1363.84     21.03 o
  -4   0   2      243.12      281.22      1.85 o
  -3   0   2      328.63      313.69      1.63 o
  -2   0   2     2819.12     3260.86     22.44 o
  -1   0   2     1844.75     2050.18     23.50 o
   0   0   2    15768.62    15201.34    672.68 o
   1   0   2    16202.65    15367.30    382.79 o
   2   0   2      994.49     1191.58      7.89 o
   3   0   2       45.12       55.75      0.96 o
   4   0   2     1426.36     1293.12      8.41 o
   5   0   2    11395.35    11369.50     47.85 o
   6   0   2     2224.59     2312.44     23.78 o
   7   0   2      385.45      370.41      4.81 o
   8   0   2      312.54      294.74      4.02 o
   9   0   2      329.77      333.20     10.97 o
  10   0   2      204.17      218.07     11.08 o
  11   0   2       36.89       32.98      2.52 o
  12   0   2        2.56        4.45      2.28 o
 -13   1   2       19.60       24.35      3.20 o
 -12   1   2        1.66        4.10      1.52 o
 -11   1   2        0.33        2.15      1.41 o
 -10   1   2        1.54        1.35      0.82 o
  -9   1   2      223.18      204.63      1.81 o
  -8   1   2      407.10      398.88      2.27 o
  -7   1   2     1400.20     1403.09      7.75 o
  -6   1   2      960.40      937.02      6.69 o
  -5   1   2       62.36       63.93      0.81 o
  -4   1   2      504.45      522.75      3.64 o
  -3   1   2     1086.77     1220.69      9.06 o
  -2   1   2     1111.26     1157.79      7.22 o
  -1   1   2     2445.76     2763.78      6.05 o
   0   1   2      882.93      964.22      8.56 o
   1   1   2     5464.04     5755.67     33.05 o
   2   1   2      115.94      137.16      1.77 o
   3   1   2      266.54      304.53      1.06 o
   4   1   2      532.22      540.89     11.59 o
   5   1   2      108.34      100.34      1.51 o
   6   1   2      349.34      339.73      5.86 o
   7   1   2       23.41       21.66      1.56 o
   8   1   2        0.00        1.15      1.23 o
   9   1   2       14.30       11.81      1.53 o
  10   1   2       19.52       16.31      1.57 o
  11   1   2        9.25       10.57      1.59 o
  12   1   2       26.32       25.51      1.85 o
 -13   2   2       50.86       53.22      3.95 o
 -12   2   2      184.75      194.65      3.72 o
 -11   2   2       40.12       34.80      1.67 o
 -10   2   2        1.38        0.56      1.10 o
  -9   2   2       58.26       52.57      1.12 o
  -8   2   2      623.26      612.27      3.32 o
  -7   2   2      641.95      609.94      2.55 o
  -6   2   2      909.72      921.33      6.77 o
  -5   2   2     1820.47     1915.12      7.82 o
  -4   2   2     4218.12     4357.90     17.77 o
  -3   2   2     3087.55     3311.30      8.90 o
  -2   2   2     3894.52     4314.01     23.92 o
  -1   2   2      731.91      788.48      6.55 o
   0   2   2     5525.92     5582.82     42.23 o
   1   2   2     2177.31     2385.77      8.37 o
   2   2   2      131.10      148.02      1.97 o
   3   2   2      770.23      895.55      3.92 o
   4   2   2      571.11      568.22      4.90 o
   5   2   2     2759.56     2925.84     26.23 o
   6   2   2     1398.24     1444.00     10.84 o
   7   2   2       23.99       20.71      1.44 o
   8   2   2      127.24      121.93      3.50 o
   9   2   2      579.85      607.76     10.02 o
  10   2   2      491.12      519.38      4.14 o
  11   2   2       15.84       15.34      1.69 o
  12   2   2        6.68        7.64      1.70 o
 -13   3   2        0.89       -0.78      2.04 o
 -12   3   2       53.71       61.43      2.72 o
 -11   3   2      136.86      134.51      3.51 o
 -10   3   2       47.85       44.89      2.07 o
  -9   3   2      602.35      583.00      5.63 o
  -8   3   2       27.77       25.14      0.99 o
  -7   3   2     1434.84     1435.31      4.55 o
  -6   3   2       74.30       69.22      1.42 o
  -5   3   2       87.40       85.87      2.38 o
  -4   3   2     2937.43     2949.35     13.50 o
  -3   3   2        0.27        3.97      0.35 o
  -2   3   2     3365.30     3656.97     16.04 o
  -1   3   2     1521.73     1623.25     19.66 o
   0   3   2     1624.99     1711.53      4.12 o
   1   3   2      665.99      735.67      2.67 o
   2   3   2       15.50       25.98      0.75 o
   3   3   2     1015.87     1085.57      8.71 o
   4   3   2        7.75        7.69      0.75 o
   5   3   2       99.11      101.64      1.48 o
   6   3   2       18.96       15.91      1.22 o
   7   3   2        3.16        3.63      1.36 o
   8   3   2      142.27      131.77      2.82 o
   9   3   2       21.48       24.94      1.70 o
  10   3   2       76.87       78.38      3.99 o
  11   3   2       10.32        7.66      1.67 o
 -12   4   2       82.77       91.72      3.12 o
 -11   4   2       16.57       16.23      2.08 o
 -10   4   2        0.77       -0.06      1.27 o
  -9   4   2      360.98      372.88      5.32 o
  -8   4   2      516.61      537.40      4.55 o
  -7   4   2     1184.57     1162.61      6.44 o
  -6   4   2       90.13       81.31      2.72 o
  -5   4   2      222.90      216.41      4.83 o
  -4   4   2     2403.25     2458.01     12.98 o
  -3   4   2     3341.92     3434.15     11.68 o
  -2   4   2     5017.89     5285.28     20.85 o
  -1   4   2     2337.50     2437.01     18.25 o
   0   4   2      131.76      127.41      1.05 o
   1   4   2     1201.73     1187.08      7.39 o
   2   4   2      828.66      761.42      6.53 o
   3   4   2      864.12      828.55      6.06 o
   4   4   2      396.89      413.65      2.85 o
   5   4   2      272.33      316.89      3.57 o
   6   4   2       18.31       21.44      1.35 o
   7   4   2      351.92      324.43      3.37 o
   8   4   2      341.03      330.25     12.70 o
   9   4   2      433.06      441.92     11.44 o
  10   4   2       77.34       74.48      2.93 o
  11   4   2        4.89        3.23      1.63 o
 -12   5   2       31.55       38.79      4.47 o
 -11   5   2       88.14       95.53      5.22 o
 -10   5   2        0.03        0.80      1.94 o
  -9   5   2      127.68      124.30      5.39 o
  -8   5   2      159.09      156.97      2.68 o
  -7   5   2       57.99       50.00      1.65 o
  -6   5   2        0.05        0.34      0.57 o
  -5   5   2      927.82      887.74      3.13 o
  -4   5   2       35.43       30.17      0.89 o
  -3   5   2       81.88       70.75      1.10 o
  -2   5   2     1081.71     1089.49      7.34 o
  -1   5   2      749.25      744.83      2.56 o
   0   5   2        8.04        9.33      0.51 o
   1   5   2       22.33        9.05      0.67 o
   2   5   2     1848.88     1784.74     10.47 o
   3   5   2       89.18       90.55      2.00 o
   4   5   2      679.01      654.99      3.39 o
   5   5   2      633.26      603.91      4.42 o
   6   5   2       14.73       12.65      1.88 o
   7   5   2        0.03        0.86      1.44 o
   8   5   2       80.70       80.67      2.52 o
   9   5   2       62.37       56.91      3.03 o
  10   5   2       31.53       26.98      3.59 o
  11   5   2       26.80       25.49      2.19 o
 -11   6   2       79.74       79.30      3.12 o
 -10   6   2      246.15      255.69      4.44 o
  -9   6   2      610.87      647.45     18.18 o
  -8   6   2      607.68      615.76     10.23 o
  -7   6   2      239.24      237.72      2.22 o
  -6   6   2      208.83      209.70      3.21 o
  -5   6   2       10.73        6.70      0.75 o
  -4   6   2       22.86       25.72      3.44 o
  -3   6   2       53.26       48.79      0.92 o
  -2   6   2      823.52      769.47      3.11 o
  -1   6   2      786.74      803.91      5.39 o
   0   6   2      163.83      159.10      1.20 o
   1   6   2      357.26      359.21      3.44 o
   2   6   2     3518.43     3475.51      8.21 o
   3   6   2     2943.95     2946.95      9.64 o
   4   6   2     1537.26     1534.09      9.66 o
   5   6   2       34.56       30.19      1.27 o
   6   6   2       86.02       74.30      3.80 o
   7   6   2      251.54      243.13      3.43 o
   8   6   2      158.46      156.61      2.95 o
   9   6   2        1.83        2.79      1.87 o
  10   6   2        6.84        6.84      1.81 o
 -11   7   2        0.09       -0.33      2.19 o
 -10   7   2       17.12       19.98      2.47 o
  -9   7   2      129.08      129.07     13.20 o
  -8   7   2       54.65       50.97      5.59 o
  -7   7   2        9.09        7.41      1.57 o
  -6   7   2       33.61       39.97      1.22 o
  -5   7   2      197.79      197.40      2.01 o
  -4   7   2      130.13      113.26      1.57 o
  -3   7   2       36.34       30.69      0.89 o
  -2   7   2      691.40      668.97      3.62 o
  -1   7   2      707.66      682.09      4.61 o
   0   7   2      696.09      700.82      2.57 o
   1   7   2       40.42       38.84      1.04 o
   2   7   2      350.84      356.30      4.75 o
   3   7   2       19.99       22.34      0.89 o
   4   7   2      274.01      236.51      4.31 o
   5   7   2       12.02       10.49      1.17 o
   6   7   2      330.63      354.14      8.11 o
   7   7   2      379.24      364.75      4.87 o
   8   7   2        0.12       -0.76      1.76 o
   9   7   2       53.93       60.90      4.89 o
  10   7   2        0.24        2.55      1.82 o
 -10   8   2       83.19       92.80      6.42 o
  -9   8   2       13.10       10.20      2.32 o
  -8   8   2        1.92       -0.66      2.02 o
  -7   8   2       28.93       18.91      1.89 o
  -6   8   2      856.95      901.40      4.41 o
  -5   8   2     1403.21     1486.65      5.87 o
  -4   8   2      166.40      167.94      1.97 o
  -3   8   2      190.13      163.90      1.65 o
  -2   8   2      648.36      616.50      5.65 o
  -1   8   2     1177.51     1172.89      8.48 o
   0   8   2      459.21      460.18      5.14 o
   1   8   2        1.09       -0.13      0.73 o
   2   8   2        2.17        1.78      0.72 o
   3   8   2      271.69      259.12      4.49 o
   4   8   2       32.98       29.35      1.39 o
   5   8   2       40.05       37.75      1.50 o
   6   8   2      162.99      164.59      5.12 o
   7   8   2      312.29      339.16      8.92 o
   8   8   2      132.76      142.47      3.13 o
   9   8   2       10.34       12.56      2.80 o
  -9   9   2        7.54        8.39      2.94 o
  -8   9   2        5.12        4.10      3.86 o
  -7   9   2       65.08       57.16      2.71 o
  -6   9   2       53.39       42.96      1.86 o
  -5   9   2       35.05       28.87      1.40 o
  -4   9   2       72.60       59.70      1.55 o
  -3   9   2        4.22        1.89      0.88 o
  -2   9   2        0.66        0.96      0.95 o
  -1   9   2        0.78        1.13      1.04 o
   0   9   2       56.73       51.29      1.10 o
   1   9   2        3.76        2.46      0.78 o
   2   9   2        0.21       -0.55      0.94 o
   3   9   2        7.19        5.82      1.07 o
   4   9   2       11.09       10.32      1.22 o
   5   9   2       17.47       14.27      1.58 o
   6   9   2        2.96        3.53      1.63 o
   7   9   2        2.46       -0.29      2.12 o
   8   9   2        2.40        2.48      1.93 o
  -8  10   2       11.42       12.38      2.34 o
  -7  10   2       10.27       10.31      2.34 o
  -6  10   2      327.31      345.68      4.96 o
  -5  10   2      557.59      587.99      8.51 o
  -4  10   2       99.89       86.60      2.12 o
  -3  10   2        1.97       -1.31      1.31 o
  -2  10   2      163.61      161.07      3.00 o
  -1  10   2      586.14      603.13      7.72 o
   0  10   2      507.75      530.32      5.89 o
   1  10   2       32.13       29.57      1.62 o
   2  10   2        3.26        1.23      1.07 o
   3  10   2       47.53       39.87      1.51 o
   4  10   2       63.43       66.90      1.83 o
   5  10   2       52.83       56.03      2.67 o
   6  10   2       69.18       75.46      2.42 o
   7  10   2       49.85       46.89      2.36 o
  -7  11   2       10.64        4.94      2.26 o
  -6  11   2       29.30       32.81      2.60 o
  -5  11   2        0.19        0.41      2.03 o
  -4  11   2        3.11        1.83      1.30 o
  -3  11   2       29.22       27.63      1.73 o
  -2  11   2       12.46        8.57      1.33 o
  -1  11   2      251.73      268.13      2.94 o
   0  11   2      133.17      140.23      5.91 o
   1  11   2        0.02       -1.09      1.52 o
   2  11   2       61.06       64.17      2.40 o
   3  11   2       13.21        8.16      1.39 o
   4  11   2       52.77       46.70      2.08 o
   5  11   2        0.73       -0.68      1.80 o
   6  11   2       53.16       46.92      2.82 o
  -5  12   2        8.07        8.95      2.11 o
  -4  12   2        1.54       -2.79      2.79 o
  -3  12   2        1.32       -0.05      1.53 o
  -2  12   2        3.44        2.76      1.31 o
  -1  12   2       72.08       78.73      1.99 o
   0  12   2       73.01       70.33      1.95 o
   1  12   2       83.76       85.84      2.41 o
   2  12   2      110.20      119.59      2.79 o
   3  12   2      155.25      156.32      3.89 o
   4  12   2      145.97      158.63      5.29 o
 -13   1   3        7.68        6.24      2.73 o
 -12   1   3      252.63      262.99      6.01 o
 -11   1   3     1070.67     1078.93      8.06 o
 -10   1   3      213.28      212.53      2.20 o
  -9   1   3       34.83       30.52      0.93 o
  -8   1   3      872.84      866.51      6.07 o
  -7   1   3     1056.84      985.94      3.02 o
  -6   1   3     1606.48     1516.86      7.24 o
  -5   1   3     1911.14     2023.55     10.86 o
  -4   1   3      750.22      764.89      5.14 o
  -3   1   3       62.67       53.11      0.61 o
  -2   1   3       30.54       37.86      0.82 o
  -1   1   3      378.78      470.48      2.56 o
   0   1   3     3084.78     3504.20     12.41 o
   1   1   3     4117.76     4506.34     27.80 o
   2   1   3     2021.48     2323.52     12.05 o
   3   1   3      528.15      559.89      3.32 o
   4   1   3       51.79       38.13      0.58 o
   5   1   3     1893.71     1881.44     10.72 o
   6   1   3     3062.81     3104.30     24.52 o
   7   1   3      122.63      104.41      1.96 o
   8   1   3       39.26       35.42      1.59 o
   9   1   3       36.64       40.35      2.05 o
  10   1   3      232.61      249.05      3.21 o
  11   1   3       84.33       80.76      2.35 o
 -13   2   3       15.78       16.97      3.20 o
 -12   2   3        5.16        2.93      2.78 o
 -11   2   3        7.56        3.73      1.59 o
 -10   2   3       25.18       24.64      1.15 o
  -9   2   3      899.76      858.14      4.96 o
  -8   2   3        0.09       -0.08      0.61 o
  -7   2   3     2111.87     2103.48      6.23 o
  -6   2   3     1682.94     1643.31     11.09 o
  -5   2   3      144.60      146.65      1.38 o
  -4   2   3     1029.79     1012.55      6.04 o
  -3   2   3        1.28        1.70      0.63 o
  -2   2   3     2287.07     2428.10      9.28 o
  -1   2   3      213.78      215.85      3.50 o
   0   2   3     2046.54     2177.11     22.13 o
   1   2   3     2796.38     2967.50     17.06 o
   2   2   3     1464.44     1636.10      9.44 o
   3   2   3       32.87       32.56      0.38 o
   4   2   3      302.97      325.92      2.19 o
   5   2   3       12.94       12.11      1.29 o
   6   2   3       26.82       17.33      1.71 o
   7   2   3       74.53       71.21      1.65 o
   8   2   3        0.04       -0.39      1.28 o
   9   2   3       43.64       42.56      2.81 o
  10   2   3       20.84       17.69      1.81 o
  11   2   3        5.27        6.08      1.71 o
 -13   3   3       60.79       65.53      4.27 o
 -12   3   3      178.60      181.68      5.75 o
 -11   3   3       26.47       25.28      1.68 o
 -10   3   3        0.75       -0.46      1.02 o
  -9   3   3        1.67        0.95      1.01 o
  -8   3   3      107.09      110.14      2.27 o
  -7   3   3      475.86      478.51      4.19 o
  -6   3   3       29.99       23.50      0.93 o
  -5   3   3      651.24      637.91      3.24 o
  -4   3   3     3633.33     3797.32     13.09 o
  -3   3   3     4622.39     4744.19     12.75 o
  -2   3   3     5509.50     5832.46     22.04 o
  -1   3   3     3160.65     3515.68     19.43 o
   0   3   3     1131.67     1176.62     15.41 o
   1   3   3      809.52      811.75      6.21 o
   2   3   3     1904.82     2041.85     13.38 o
   3   3   3      272.73      257.02      1.95 o
   4   3   3       44.63       49.74      1.40 o
   5   3   3        5.84        6.44      0.94 o
   6   3   3      135.76      144.35      1.87 o
   7   3   3      322.99      322.58      2.95 o
   8   3   3      108.14      106.35      2.46 o
   9   3   3      147.26      149.70      2.61 o
  10   3   3      238.31      257.24      7.36 o
  11   3   3       35.44       34.37      2.02 o
 -12   4   3       44.11       47.80      3.31 o
 -11   4   3      292.67      295.21      3.53 o
 -10   4   3       84.67       85.40      2.77 o
  -9   4   3      277.40      271.12      3.73 o
  -8   4   3      351.85      351.89      2.68 o
  -7   4   3      156.03      140.22      1.99 o
  -6   4   3       39.30       23.62      0.97 o
  -5   4   3     1431.58     1383.67     11.79 o
  -4   4   3     2229.13     2173.25     14.25 o
  -3   4   3       82.69       80.05      1.61 o
  -2   4   3     1722.83     1834.56     14.33 o
  -1   4   3      693.85      710.15      4.91 o
   0   4   3       15.56       20.45      0.68 o
   1   4   3       30.49       28.21      0.80 o
   2   4   3      326.13      284.42      3.95 o
   3   4   3      772.39      744.96      4.29 o
   4   4   3       14.17       12.39      0.97 o
   5   4   3      311.20      312.22      2.57 o
   6   4   3       17.11       16.44      1.13 o
   7   4   3       15.99       17.66      1.57 o
   8   4   3       41.64       40.07      1.75 o
   9   4   3       70.21       67.57      2.45 o
  10   4   3        0.80        1.14      1.69 o
  11   4   3       31.14       31.33      2.04 o
 -12   5   3       46.95       50.11      2.82 o
 -11   5   3        8.67        8.92      2.12 o
 -10   5   3      119.62      119.17      6.87 o
  -9   5   3      820.84      853.57      4.92 o
  -8   5   3      914.01      936.50      5.96 o
  -7   5   3      728.82      728.47      6.59 o
  -6   5   3      127.76      117.07      1.95 o
  -5   5   3       33.98       23.89      0.94 o
  -4   5   3      536.41      551.27      2.86 o
  -3   5   3      433.02      413.66      3.59 o
  -2   5   3      658.29      647.72      4.35 o
  -1   5   3      593.96      654.41      4.61 o
   0   5   3       73.85       64.46      0.96 o
   1   5   3      286.66      279.67      1.90 o
   2   5   3     2600.67     2679.93      6.28 o
   3   5   3     2534.70     2564.71     15.52 o
   4   5   3      965.76      922.35      6.20 o
   5   5   3        8.68        9.58      1.56 o
   6   5   3       62.36       61.77      2.80 o
   7   5   3      513.12      530.94      4.49 o
   8   5   3      225.16      234.95      3.91 o
   9   5   3       44.50       41.53      2.30 o
  10   5   3        0.24        1.14      1.95 o
 -11   6   3       31.10       35.46      2.60 o
 -10   6   3       55.05       55.14      2.77 o
  -9   6   3        2.10        4.53      2.14 o
  -8   6   3       71.44       74.37      3.13 o
  -7   6   3        1.29        0.01      0.96 o
  -6   6   3      106.34       94.97      2.76 o
  -5   6   3       17.45       12.51      0.91 o
  -4   6   3       10.58        9.89      0.83 o
  -3   6   3      184.16      175.86      2.60 o
  -2   6   3       47.69       46.94      1.66 o
  -1   6   3      165.49      149.85      2.57 o
   0   6   3      138.58      110.95      2.40 o
   1   6   3        2.24        1.62      0.69 o
   2   6   3      308.08      285.88      3.63 o
   3   6   3       30.50       30.35      1.23 o
   4   6   3      249.29      241.94      2.42 o
   5   6   3       14.93       15.95      1.92 o
   6   6   3       48.72       50.72      1.61 o
   7   6   3      174.05      183.57      5.28 o
   8   6   3        0.35        2.29      1.80 o
   9   6   3       95.79      102.06      5.58 o
  10   6   3        0.92        0.46      1.87 o
 -11   7   3       31.35       35.60      2.70 o
 -10   7   3      163.42      167.01      3.87 o
  -9   7   3      330.93      353.06      4.95 o
  -8   7   3      181.05      172.56      2.32 o
  -7   7   3       44.56       39.06      1.91 o
  -6   7   3      527.83      529.07      4.05 o
  -5   7   3      723.72      743.59      5.54 o
  -4   7   3      184.52      191.60      3.31 o
  -3   7   3       26.01       21.40      0.82 o
  -2   7   3      162.45      151.34      1.66 o
  -1   7   3      526.52      505.62      3.27 o
   0   7   3      276.64      271.40      2.02 o
   1   7   3       45.36       46.04      1.10 o
   2   7   3      307.06      302.48      3.38 o
   3   7   3      988.03      972.66      7.28 o
   4   7   3      429.81      410.59      3.50 o
   5   7   3       19.74       13.59      1.54 o
   6   7   3      115.56      109.36      3.08 o
   7   7   3      251.82      263.84      9.33 o
   8   7   3      201.15      220.55     10.39 o
   9   7   3       20.01       27.26      2.92 o
 -10   8   3        6.65        9.53      2.37 o
  -9   8   3        5.54        4.20      2.04 o
  -8   8   3        4.53        1.75      1.61 o
  -7   8   3        1.56       -0.33      1.09 o
  -6   8   3       24.89       24.12      1.34 o
  -5   8   3      165.76      164.27      2.14 o
  -4   8   3      365.42      363.61      4.75 o
  -3   8   3      181.31      170.19      1.90 o
  -2   8   3      132.99      133.35      1.79 o
  -1   8   3      284.45      276.87      2.22 o
   0   8   3       23.38       21.62      1.21 o
   1   8   3        0.12       -0.22      0.96 o
   2   8   3        0.10       -0.54      0.90 o
   3   8   3      182.08      160.59      7.07 o
   4   8   3       74.39       68.14      1.83 o
   5   8   3        0.04       -1.21      1.21 o
   6   8   3       74.79       74.95      4.09 o
   7   8   3      108.83      114.98      6.25 o
   8   8   3        0.62        1.80      1.92 o
  -9   9   3        4.19        3.08      2.12 o
  -8   9   3       65.17       70.93      2.96 o
  -7   9   3       32.85       37.25      2.79 o
  -6   9   3      274.54      279.65      3.94 o
  -5   9   3     1120.82     1222.24      6.64 o
  -4   9   3      247.11      249.83      2.67 o
  -3   9   3       44.37       38.24      1.28 o
  -2   9   3      332.95      319.92      5.64 o
  -1   9   3     1197.49     1213.91     11.73 o
   0   9   3     1169.15     1185.41      5.85 o
   1   9   3       66.93       59.76      1.47 o
   2   9   3        6.57        2.69      0.97 o
   3   9   3       27.58       22.83      1.31 o
   4   9   3       14.57       12.63      1.59 o
   5   9   3       17.45       16.04      1.42 o
   6   9   3       11.38        9.90      1.70 o
   7   9   3       34.46       36.57      2.20 o
   8   9   3       63.79       73.75      3.37 o
  -8  10   3        0.42       -0.34      2.14 o
  -7  10   3       11.13       11.90      2.27 o
  -6  10   3      121.56      128.41      2.26 o
  -5  10   3       44.31       47.27      1.76 o
  -4  10   3        7.12        6.28      1.82 o
  -3  10   3       18.09       14.66      2.08 o
  -2  10   3        3.48        1.87      1.09 o
  -1  10   3       39.81       39.19      2.33 o
   0  10   3      242.11      246.11      4.69 o
   1  10   3      168.88      165.57      2.75 o
   2  10   3        3.73        1.63      1.11 o
   3  10   3        0.00       -1.18      1.18 o
   4  10   3       24.57       18.59      1.49 o
   5  10   3        3.68        3.95      1.38 o
   6  10   3        8.98        8.29      1.76 o
  -7  11   3       24.62       27.22      2.59 o
  -6  11   3      123.15      132.81      3.60 o
  -5  11   3      150.53      154.05      4.37 o
  -4  11   3       12.18        9.38      1.86 o
  -3  11   3       31.33       29.81      3.18 o
  -2  11   3        0.65       -1.30      1.53 o
  -1  11   3      121.64      129.85      2.24 o
   0  11   3      162.30      166.91      2.84 o
   1  11   3       48.39       52.03      2.06 o
   2  11   3       38.63       36.22      1.93 o
   3  11   3       95.58      101.93      2.85 o
   4  11   3      183.54      184.35      6.26 o
   5  11   3      104.15      113.54      4.79 o
  -4  12   3        0.68       -1.07      1.62 o
  -3  12   3        5.81        5.57      1.59 o
  -2  12   3        3.30        4.75      1.61 o
  -1  12   3        2.48        2.15      1.56 o
   0  12   3       11.25       10.08      1.58 o
   1  12   3       12.65       11.93      1.72 o
   2  12   3       62.09       62.46      2.37 o
   3  12   3        0.00        5.55      1.99 o
 -12   0   4       21.17       16.52      2.68 o
 -11   0   4     1266.95     1296.42     47.65 o
 -10   0   4      391.94      385.38      4.26 o
  -9   0   4        2.04        1.39      1.25 o
  -8   0   4      598.25      630.67      8.42 o
  -7   0   4     3929.45     3938.69     10.31 o
  -6   0   4     2977.83     3061.08     11.42 o
  -5   0   4      893.30      819.96      9.43 o
  -4   0   4      567.11      609.18     11.27 o
  -3   0   4     1880.13     2046.85     19.63 o
  -2   0   4       17.50       11.31      0.99 o
  -1   0   4      974.38     1237.83      4.79 o
   0   0   4      854.38      941.96     14.20 o
   1   0   4     2417.54     2660.41     24.53 o
   2   0   4        4.03        3.35      0.71 o
   3   0   4      437.24      470.87      2.75 o
   4   0   4      543.04      576.41      3.15 o
   5   0   4     1806.62     1815.15     11.08 o
   6   0   4     2062.57     2143.71     18.04 o
   7   0   4       87.89       79.51      2.78 o
   8   0   4        6.51        4.71      2.27 o
   9   0   4       23.70       24.63      2.52 o
  10   0   4      125.82      158.24      7.36 o
  11   0   4       94.54       91.49      3.64 o
 -13   1   4        0.47       -0.17      2.42 o
 -12   1   4       29.53       26.40      1.63 o
 -11   1   4       15.01       12.41      1.66 o
 -10   1   4       92.13       84.47      3.71 o
  -9   1   4      308.46      287.02      2.87 o
  -8   1   4      174.97      157.23      2.63 o
  -7   1   4      324.78      330.50      2.24 o
  -6   1   4      589.48      555.62      4.59 o
  -5   1   4      537.34      535.35      3.46 o
  -4   1   4       26.98       30.50      0.75 o
  -3   1   4      122.01      109.41      2.46 o
  -2   1   4      986.19      990.40      6.38 o
  -1   1   4     1254.40     1316.29      4.72 o
   0   1   4     1302.48     1352.90      7.47 o
   1   1   4      327.36      297.92      1.59 o
   2   1   4     1065.21     1073.67      6.11 o
   3   1   4       10.72       13.54      0.50 o
   4   1   4        1.84        1.05      0.44 o
   5   1   4       54.42       55.97      1.24 o
   6   1   4       16.19       18.51      1.37 o
   7   1   4       47.36       46.94      1.74 o
   8   1   4        1.13        1.89      1.41 o
   9   1   4       65.62       67.66      2.18 o
  10   1   4        0.30        2.40      1.78 o
  11   1   4        4.32       12.37      1.95 o
 -13   2   4        5.19        5.04      1.99 o
 -12   2   4      155.23      154.77      3.48 o
 -11   2   4      489.38      484.75      5.14 o
 -10   2   4      181.34      170.42      3.17 o
  -9   2   4       57.74       53.72      2.03 o
  -8   2   4      133.81      138.67      5.28 o
  -7   2   4      921.11      920.56      3.76 o
  -6   2   4      286.01      266.13      1.67 o
  -5   2   4        5.66        4.44      0.46 o
  -4   2   4     1189.50     1170.61      8.56 o
  -3   2   4     4728.94     5092.22     11.90 o
  -2   2   4     2261.37     2299.30     21.92 o
  -1   2   4      457.08      411.30      2.84 o
   0   2   4     2559.69     2767.50     10.62 o
   1   2   4     1934.95     1985.29      4.95 o
   2   2   4      848.66      795.91      3.62 o
   3   2   4      177.58      194.54      1.79 o
   4   2   4      159.26      172.01      1.78 o
   5   2   4      384.57      385.54      2.67 o
   6   2   4      172.39      173.55      3.51 o
   7   2   4       64.45       52.37      2.08 o
   8   2   4       10.89        7.79      1.82 o
   9   2   4       52.95       57.45      2.87 o
  10   2   4      145.16      171.44      4.01 o
 -12   3   4        0.01        0.66      1.86 o
 -11   3   4       13.91        9.70      1.49 o
 -10   3   4       91.94       91.42      5.76 o
  -9   3   4      229.97      225.58      5.98 o
  -8   3   4      236.96      212.55      2.15 o
  -7   3   4      155.61      151.12      2.44 o
  -6   3   4     1034.93      992.50      5.82 o
  -5   3   4       32.04       26.82      1.14 o
  -4   3   4     1498.97     1548.88      9.36 o
  -3   3   4      830.88      861.18      3.78 o
  -2   3   4     2672.84     2827.79     23.56 o
  -1   3   4      694.13      724.32      9.55 o
   0   3   4      174.43      195.75      3.67 o
   1   3   4      640.92      562.93      5.92 o
   2   3   4        0.70        1.17      0.39 o
   3   3   4      303.69      279.68      2.54 o
   4   3   4      275.26      281.39      2.63 o
   5   3   4      290.84      289.55      2.48 o
   6   3   4        9.52        9.50      1.07 o
   7   3   4        1.44        1.67      1.01 o
   8   3   4       13.14       10.85      1.43 o
   9   3   4        0.32        0.34      1.69 o
  10   3   4        1.15        3.27      1.80 o
 -12   4   4       80.75       80.38      5.47 o
 -11   4   4       13.89       15.61      2.07 o
 -10   4   4       29.90       25.36      1.40 o
  -9   4   4      225.71      215.79      3.73 o
  -8   4   4      451.40      450.38      4.79 o
  -7   4   4      678.46      682.34      5.72 o
  -6   4   4        9.31        7.14      0.84 o
  -5   4   4       81.76       83.13      2.55 o
  -4   4   4     1086.34     1096.31      4.31 o
  -3   4   4     3491.54     3506.32      8.94 o
  -2   4   4     1557.06     1532.36     11.94 o
  -1   4   4     1084.75     1161.31      6.09 o
   0   4   4      217.03      208.08      1.88 o
   1   4   4      652.11      619.89      2.87 o
   2   4   4     1468.09     1419.37      9.39 o
   3   4   4      610.15      612.31      4.25 o
   4   4   4      648.50      647.68      3.55 o
   5   4   4       25.25       33.51      1.73 o
   6   4   4       11.07        4.90      1.10 o
   7   4   4      157.86      166.03      5.57 o
   8   4   4      121.17      115.91      3.52 o
   9   4   4       69.96       66.35      2.60 o
  10   4   4       42.67       45.23      2.21 o
 -12   5   4       17.33       15.31      3.41 o
 -11   5   4       56.51       57.68      2.12 o
 -10   5   4      352.79      361.87      3.24 o
  -9   5   4      129.47      126.68      3.59 o
  -8   5   4      229.55      228.89      2.46 o
  -7   5   4       10.37       10.76      1.08 o
  -6   5   4       91.26       80.68      1.46 o
  -5   5   4       21.11       16.64      0.96 o
  -4   5   4     1324.14     1341.26      6.60 o
  -3   5   4      196.72      181.39      5.26 o
  -2   5   4       14.83       12.67      0.80 o
  -1   5   4       30.16       27.29      1.68 o
   0   5   4       76.81       70.77      1.56 o
   1   5   4        1.00       -0.57      0.74 o
   2   5   4      438.60      430.87      3.49 o
   3   5   4      875.66      882.85      5.15 o
   4   5   4       22.61       19.76      1.27 o
   5   5   4        7.85        7.39      1.13 o
   6   5   4       21.84       19.84      1.33 o
   7   5   4       43.93       40.12      2.51 o
   8   5   4        6.57        7.79      1.89 o
   9   5   4       57.75       61.97      3.15 o
  10   5   4       35.85       33.28      2.86 o
 -11   6   4        8.48        3.86      2.01 o
 -10   6   4       63.76       60.54      2.59 o
  -9   6   4      759.53      790.63      4.60 o
  -8   6   4     1050.64     1104.59     14.84 o
  -7   6   4      539.93      568.74      5.06 o
  -6   6   4      315.72      300.29      3.93 o
  -5   6   4      336.22      313.72      4.96 o
  -4   6   4      927.71      935.98      4.82 o
  -3   6   4      243.51      213.97      4.14 o
  -2   6   4       62.13       56.60      1.22 o
  -1   6   4       19.59       17.19      1.06 o
   0   6   4        1.50        0.76      0.62 o
   1   6   4       35.05       30.04      0.97 o
   2   6   4      127.00      121.52      2.64 o
   3   6   4      868.85      882.07     10.00 o
   4   6   4      912.64      915.92      8.03 o
   5   6   4      109.92      106.03      2.97 o
   6   6   4       81.87       82.03      1.93 o
   7   6   4      194.64      206.93      3.86 o
   8   6   4      219.00      224.42      7.79 o
   9   6   4       68.57       71.12      2.36 o
 -11   7   4       40.86       44.06      2.67 o
 -10   7   4       21.53       21.64      2.38 o
  -9   7   4       19.34       21.98      1.88 o
  -8   7   4       78.20       76.82      1.87 o
  -7   7   4      179.48      177.01      4.29 o
  -6   7   4      161.04      170.16      2.60 o
  -5   7   4      307.53      299.10      4.60 o
  -4   7   4      449.63      441.58      3.58 o
  -3   7   4      262.55      262.43      4.12 o
  -2   7   4        3.09        0.74      0.79 o
  -1   7   4       88.66       85.45      2.00 o
   0   7   4       58.88       61.47      1.77 o
   1   7   4       26.85       24.07      0.97 o
   2   7   4       45.99       40.46      1.54 o
   3   7   4      171.43      162.56      5.48 o
   4   7   4      187.16      171.00      2.26 o
   5   7   4       51.71       44.20      1.61 o
   6   7   4       22.30       21.19      1.51 o
   7   7   4      114.12      111.88      4.39 o
   8   7   4       37.02       34.33      2.98 o
 -10   8   4       52.47       53.71      2.83 o
  -9   8   4      103.68      102.38      3.52 o
  -8   8   4        5.88        4.67      1.27 o
  -7   8   4       49.25       44.12      2.73 o
  -6   8   4       42.20       37.01      1.97 o
  -5   8   4      780.92      832.32      4.51 o
  -4   8   4      373.37      391.81      3.62 o
  -3   8   4       65.66       63.67      2.23 o
  -2   8   4      134.08      126.72      2.31 o
  -1   8   4      860.60      880.81      5.68 o
   0   8   4     1304.78     1348.56     10.92 o
   1   8   4      183.20      174.26      6.06 o
   2   8   4        0.89        0.85      0.96 o
   3   8   4      106.14       99.61      1.84 o
   4   8   4      102.38       97.77      2.45 o
   5   8   4       39.05       35.67      1.64 o
   6   8   4        8.32        6.02      1.46 o
   7   8   4        8.43        7.67      1.84 o
   8   8   4       61.40       73.87      3.85 o
  -9   9   4       17.78       19.87      2.41 o
  -8   9   4        0.09       -0.47      1.51 o
  -7   9   4       26.19       24.73      1.50 o
  -6   9   4       31.38       33.50      1.59 o
  -5   9   4        3.73        5.71      1.50 o
  -4   9   4       12.44       12.48      1.50 o
  -3   9   4        4.52        3.90      1.42 o
  -2   9   4       28.12       19.33      1.61 o
  -1   9   4        3.13        7.45      2.10 o
   0   9   4       21.40       22.31      3.85 o
   1   9   4      185.90      190.51      4.77 o
   2   9   4        1.48        2.75      1.05 o
   3   9   4       23.25       19.48      1.27 o
   4   9   4        3.08        1.52      1.23 o
   5   9   4        1.55        0.39      1.39 o
   6   9   4        0.70       -0.28      1.48 o
   7   9   4        0.07       -0.80      1.78 o
  -8  10   4        1.79        1.49      2.15 o
  -7  10   4        7.62        9.86      1.65 o
  -6  10   4       73.43       70.60      4.31 o
  -5  10   4      355.73      375.87      5.06 o
  -4  10   4       80.76       83.50      2.33 o
  -3  10   4       10.85        7.46      1.53 o
  -2  10   4        7.26        8.50      1.51 o
  -1  10   4      402.90      421.56      5.12 o
   0  10   4      623.12      646.48      5.12 o
   1  10   4       76.15       76.84      2.55 o
   2  10   4        5.52        4.80      1.92 o
   3  10   4       30.98       27.85      1.89 o
   4  10   4      118.04      124.73      5.87 o
   5  10   4       93.52      105.06      3.76 o
  -6  11   4        9.17       10.82      2.00 o
  -5  11   4       29.62       33.31      2.02 o
  -4  11   4       15.65       16.64      1.80 o
  -3  11   4       27.87       26.51      1.93 o
  -2  11   4        8.28        6.40      1.64 o
  -1  11   4        4.45        3.91      1.99 o
   0  11   4       33.34       31.92      3.09 o
   1  11   4       19.44       17.87      1.77 o
   2  11   4        3.39        0.86      1.57 o
   3  11   4        0.24       -1.76      1.76 o
   4  11   4       51.37       56.85      2.52 o
  -3  12   4        1.89        2.16      1.76 o
  -2  12   4        3.61        4.25      1.75 o
  -1  12   4       19.68       19.31      2.73 o
   0  12   4        1.57       -0.13      2.17 o
   1  12   4        0.64        0.58      2.24 o
 -12   1   5        0.93        0.64      1.69 o
 -11   1   5      606.08      632.14      4.88 o
 -10   1   5      710.21      709.29      7.70 o
  -9   1   5       23.57       21.01      1.60 o
  -8   1   5       59.79       51.73      1.63 o
  -7   1   5     1335.74     1315.96      6.65 o
  -6   1   5     4904.07     5018.05     10.28 o
  -5   1   5     1875.09     1835.51     11.31 o
  -4   1   5      114.68      108.15      1.73 o
  -3   1   5      293.64      305.13      2.53 o
  -2   1   5     3034.07     3207.72      9.05 o
  -1   1   5      222.86      194.46      2.67 o
   0   1   5      395.25      413.31      2.19 o
   1   1   5      623.80      656.31      9.44 o
   2   1   5      352.87      349.64      1.84 o
   3   1   5      141.38      133.66      1.11 o
   4   1   5        1.16        1.45      0.68 o
   5   1   5      532.49      520.20      4.45 o
   6   1   5      956.12      954.52      6.17 o
   7   1   5      118.52      102.34      2.60 o
   8   1   5        9.33        8.92      1.63 o
   9   1   5        3.71        6.52      1.75 o
  10   1   5       54.91       70.70      2.44 o
 -12   2   5        1.31        2.09      1.29 o
 -11   2   5       34.21       29.54      1.85 o
 -10   2   5       51.67       49.14      2.05 o
  -9   2   5      254.03      255.20      5.74 o
  -8   2   5      366.70      352.92      3.78 o
  -7   2   5        8.76        8.21      0.87 o
  -6   2   5      291.27      296.98      2.61 o
  -5   2   5      132.39      141.93      1.55 o
  -4   2   5       88.85       90.03      1.46 o
  -3   2   5      347.01      352.87      3.00 o
  -2   2   5     2830.51     2993.25     24.63 o
  -1   2   5     2401.51     2479.42     14.73 o
   0   2   5      197.07      210.81      2.10 o
   1   2   5      417.54      392.59      1.77 o
   2   2   5      564.95      538.69      2.03 o
   3   2   5       54.89       63.83      1.89 o
   4   2   5      133.99      133.26      1.74 o
   5   2   5      299.60      320.42      2.64 o
   6   2   5       45.89       50.41      1.48 o
   7   2   5        4.28        1.01      1.74 o
   8   2   5        4.18        4.68      1.65 o
   9   2   5       30.82       29.59      2.07 o
  10   2   5        0.27       -0.76      1.87 o
 -12   3   5      134.01      130.94      4.48 o
 -11   3   5      260.25      262.35      3.41 o
 -10   3   5      338.76      334.97      4.17 o
  -9   3   5       98.60       84.21      1.79 o
  -8   3   5        2.72        2.36      0.96 o
  -7   3   5      194.84      188.77      2.44 o
  -6   3   5      342.87      323.53      3.15 o
  -5   3   5       80.02       72.34      2.52 o
  -4   3   5       31.64       26.16      1.46 o
  -3   3   5     1034.67      998.79     11.10 o
  -2   3   5     1928.07     1956.08     10.28 o
  -1   3   5     2261.69     2319.88     15.79 o
   0   3   5      317.38      319.12      3.11 o
   1   3   5     1312.15     1344.23      6.49 o
   2   3   5     2261.66     2304.50     16.50 o
   3   3   5      297.77      280.34      3.81 o
   4   3   5      167.63      145.00      1.92 o
   5   3   5       80.04       80.96      1.66 o
   6   3   5       15.37       14.60      1.23 o
   7   3   5       84.57       86.11      5.90 o
   8   3   5        4.84        1.73      2.16 o
   9   3   5        9.95        8.78      1.87 o
 -12   4   5        0.49        2.19      1.97 o
 -11   4   5        0.17        1.43      1.39 o
 -10   4   5      180.21      180.12      3.41 o
  -9   4   5      164.13      152.47      4.87 o
  -8   4   5        0.03        0.06      1.01 o
  -7   4   5        3.92        3.52      0.98 o
  -6   4   5      260.26      242.36      2.23 o
  -5   4   5       62.62       65.47      1.35 o
  -4   4   5     1481.60     1448.20      7.09 o
  -3   4   5     1397.94     1428.29      7.59 o
  -2   4   5       75.42       73.80      2.72 o
  -1   4   5      295.18      284.32      2.81 o
   0   4   5      114.56      106.04      1.41 o
   1   4   5      667.45      683.33      3.78 o
   2   4   5       46.69       41.62      1.00 o
   3   4   5     1043.10     1034.94      4.46 o
   4   4   5      147.81      147.83      2.58 o
   5   4   5        3.85        3.03      1.15 o
   6   4   5       23.04       21.85      1.39 o
   7   4   5        4.32        1.54      1.37 o
   8   4   5        8.89        9.28      1.63 o
   9   4   5        3.10        3.25      2.00 o
 -11   5   5       24.81       20.17      2.21 o
 -10   5   5       12.81       12.64      1.36 o
  -9   5   5      446.15      455.05      3.55 o
  -8   5   5      667.52      661.99      4.02 o
  -7   5   5      597.86      628.21      3.75 o
  -6   5   5      323.67      316.52      2.66 o
  -5   5   5      126.97      124.61      2.56 o
  -4   5   5      841.75      844.28      4.58 o
  -3   5   5      793.11      772.01      4.34 o
  -2   5   5      499.39      485.11      7.62 o
  -1   5   5      102.89       98.72      2.70 o
   0   5   5        3.81        2.24      0.66 o
   1   5   5       97.73       94.07      1.53 o
   2   5   5      360.29      359.32      4.72 o
   3   5   5      250.54      224.92      3.46 o
   4   5   5      406.72      393.05      3.75 o
   5   5   5       63.41       55.08      1.90 o
   6   5   5       46.99       51.77      1.69 o
   7   5   5      144.52      157.78      2.49 o
   8   5   5      129.52      135.65      4.96 o
   9   5   5       45.51       46.70      3.39 o
 -11   6   5       27.93       29.01      1.86 o
 -10   6   5       39.53       35.68      2.77 o
  -9   6   5      152.50      156.31      2.44 o
  -8   6   5       30.78       28.70      1.57 o
  -7   6   5      279.99      278.01      4.12 o
  -6   6   5       53.47       43.93      1.47 o
  -5   6   5      279.38      273.64      2.99 o
  -4   6   5        1.02        4.21      1.27 o
  -3   6   5        1.84        1.45      1.19 o
  -2   6   5        2.12        1.23      0.78 o
  -1   6   5       23.78       27.07      1.15 o
   0   6   5       33.38       29.11      0.95 o
   1   6   5      187.74      177.97      1.88 o
   2   6   5      140.45      116.03      3.11 o
   3   6   5       42.47       36.77      1.39 o
   4   6   5       59.83       60.40      3.91 o
   5   6   5       27.92       27.10      1.50 o
   6   6   5        0.00       -0.17      1.30 o
   7   6   5       40.45       42.64      1.86 o
   8   6   5       19.53       21.59      2.24 o
 -10   7   5        4.05        2.76      1.54 o
  -9   7   5      217.14      206.86      3.46 o
  -8   7   5      273.26      274.84      4.00 o
  -7   7   5       56.70       56.69      2.20 o
  -6   7   5       42.27       39.27      1.63 o
  -5   7   5      666.53      703.99      6.07 o
  -4   7   5      774.93      807.13      5.03 o
  -3   7   5      219.30      232.55      2.91 o
  -2   7   5       47.15       38.63      2.15 o
  -1   7   5      109.20       96.58      3.32 o
   0   7   5      473.18      477.38      3.61 o
   1   7   5      197.56      192.17      3.27 o
   2   7   5        5.06        1.86      0.94 o
   3   7   5       94.78       96.90      3.06 o
   4   7   5      114.46      106.46      3.98 o
   5   7   5       87.37       78.26      1.94 o
   6   7   5       34.11       31.21      1.69 o
   7   7   5       30.50       29.23      1.81 o
   8   7   5       82.09       88.23      2.89 o
  -9   8   5       11.38       12.42      1.70 o
  -8   8   5       32.99       32.45      1.61 o
  -7   8   5      184.83      188.44      3.06 o
  -6   8   5       10.53        8.64      1.35 o
  -5   8   5       71.37       69.99      2.08 o
  -4   8   5      164.09      169.21      3.68 o
  -3   8   5       57.99       52.20      2.59 o
  -2   8   5       18.59       11.67      3.08 o
  -1   8   5       20.72       15.64      1.35 o
   0   8   5        0.29        5.26      1.66 o
   1   8   5       45.93       48.62      2.66 o
   2   8   5       20.63       18.98      2.86 o
   3   8   5       38.82       34.31      1.42 o
   4   8   5       93.64       91.58      2.00 o
   5   8   5       18.93       17.60      1.87 o
   6   8   5        4.27        6.62      1.51 o
   7   8   5        6.28        4.61      1.59 o
  -8   9   5       23.81       22.65      1.53 o
  -7   9   5       38.02       39.87      2.87 o
  -6   9   5        0.51       -0.28      1.55 o
  -5   9   5      192.44      196.09      3.08 o
  -4   9   5      139.71      151.13      2.75 o
  -3   9   5        2.11       -1.52      1.52 o
  -2   9   5        4.05       -0.22      1.90 o
  -1   9   5      351.19      349.71     10.84 o
   0   9   5     1216.20     1269.95     27.98 o
   1   9   5      304.31      331.31      8.71 o
   2   9   5        9.89        7.58      1.57 o
   3   9   5       16.59       13.72      1.71 o
   4   9   5      114.40      116.96      5.51 o
   5   9   5       80.95       78.05      2.34 o
   6   9   5        5.01        4.12      1.60 o
  -7  10   5       29.94       29.35      2.02 o
  -6  10   5        1.93        2.69      1.64 o
  -5  10   5       16.54       18.21      1.86 o
  -4  10   5       28.25       31.69      2.33 o
  -3  10   5       37.04       39.14      2.11 o
  -2  10   5       14.93       13.03      2.02 o
  -1  10   5       29.20       31.97      5.23 o
   0  10   5        0.38        6.41      2.25 o
   1  10   5       34.34       37.23      1.95 o
   2  10   5       10.26       10.06      1.67 o
   3  10   5        0.29       -0.96      1.64 o
   4  10   5       11.46       10.56      1.93 o
  -5  11   5      177.31      194.61      4.78 o
  -4  11   5      108.78      123.25      3.14 o
  -3  11   5        1.39        0.57      1.72 o
  -2  11   5        4.64        5.25      2.14 o
  -1  11   5       57.29       60.73      2.89 o
   0  11   5       78.86       82.88      3.27 o
   1  11   5        7.15        5.24      2.21 o
   2  11   5        2.27       -0.20      1.63 o
 -12   0   6       13.00       10.43      2.71 o
 -11   0   6      138.19      138.24      4.90 o
 -10   0   6      535.65      559.47      8.42 o
  -9   0   6       11.15        7.54      2.42 o
  -8   0   6       50.34       48.95      3.05 o
  -7   0   6      108.01      106.44      3.67 o
  -6   0   6     3107.08     3228.38     35.53 o
  -5   0   6     4404.82     4358.17     48.18 o
  -4   0   6      133.33      118.36      2.59 o
  -3   0   6      118.02      135.25      2.32 o
  -2   0   6     2600.67     2698.47     28.03 o
  -1   0   6      205.95      176.01      4.18 o
   0   0   6      344.47      341.59      3.14 o
   1   0   6        2.14        0.10      0.99 o
   2   0   6      270.53      256.88      6.73 o
   3   0   6      239.13      237.12      2.53 o
   4   0   6       46.43       31.26      1.87 o
   5   0   6       54.47       54.44      2.62 o
   6   0   6      554.40      530.82      5.99 o
   7   0   6      114.32      103.19      3.45 o
   8   0   6       37.26       29.08      2.89 o
   9   0   6        3.80        2.75      2.64 o
 -12   1   6       33.49       29.49      2.07 o
 -11   1   6        7.23        6.03      1.73 o
 -10   1   6       29.44       22.48      1.86 o
  -9   1   6       94.63       96.19      2.08 o
  -8   1   6      170.12      168.78      2.15 o
  -7   1   6       20.99       23.28      1.15 o
  -6   1   6       45.79       34.18      2.03 o
  -5   1   6        1.94        3.46      1.29 o
  -4   1   6       10.95        8.93      0.96 o
  -3   1   6      193.54      210.75      2.61 o
  -2   1   6      606.12      593.69      3.07 o
  -1   1   6      787.91      770.43      4.12 o
   0   1   6      122.63      116.88      1.60 o
   1   1   6        4.07        2.26      0.72 o
   2   1   6      232.11      210.37      2.15 o
   3   1   6        3.89        6.84      0.77 o
   4   1   6       70.55       68.40      1.47 o
   5   1   6      114.56      128.30      3.22 o
   6   1   6       22.58       28.11      1.73 o
   7   1   6       20.84       22.67      1.89 o
   8   1   6        2.45        3.49      1.73 o
   9   1   6        2.37        0.29      1.86 o
 -12   2   6       30.98       29.41      1.99 o
 -11   2   6      305.67      314.32      4.24 o
 -10   2   6      491.87      499.91      8.69 o
  -9   2   6      286.78      284.82      5.44 o
  -8   2   6        0.95        0.43      1.06 o
  -7   2   6       88.52       90.07      1.72 o
  -6   2   6      627.43      610.48      3.57 o
  -5   2   6      529.13      502.77      7.65 o
  -4   2   6       12.40       10.80      1.17 o
  -3   2   6      132.66      128.04      1.94 o
  -2   2   6      802.00      793.13      6.13 o
  -1   2   6     1131.62     1085.52     10.52 o
   0   2   6       34.11       32.28      1.45 o
   1   2   6      498.15      495.26      2.19 o
   2   2   6     1116.08     1098.87      5.24 o
   3   2   6      604.42      602.20      6.53 o
   4   2   6       16.78       19.31      1.20 o
   5   2   6       59.49       65.09      1.71 o
   6   2   6      124.76      125.83      3.44 o
   7   2   6       99.74       97.04      3.69 o
   8   2   6        3.38        3.18      1.75 o
   9   2   6        6.56        4.75      1.86 o
 -12   3   6       15.13       17.07      1.57 o
 -11   3   6       20.72       16.45      1.98 o
 -10   3   6        1.27        0.22      1.61 o
  -9   3   6        4.95        2.59      1.53 o
  -8   3   6        0.14        1.59      1.29 o
  -7   3   6        2.31        2.55      0.89 o
  -6   3   6        1.79        0.98      1.01 o
  -5   3   6      197.20      198.33      2.34 o
  -4   3   6       35.40       31.77      1.39 o
  -3   3   6     1035.24     1044.72      6.10 o
  -2   3   6       11.86       11.78      0.69 o
  -1   3   6      947.61      932.42      7.22 o
   0   3   6       71.96       69.04      1.19 o
   1   3   6      312.40      323.07      2.07 o
   2   3   6      495.30      475.31      3.06 o
   3   3   6      300.63      320.65      3.52 o
   4   3   6      298.30      282.52      3.21 o
   5   3   6       16.42       18.37      1.33 o
   6   3   6       84.71       84.04      2.27 o
   7   3   6        0.01       -1.84      2.30 o
   8   3   6        7.77        6.53      2.29 o
   9   3   6        5.14        3.12      1.95 o
 -11   4   6        5.71        4.90      1.51 o
 -10   4   6       80.14       77.59      2.28 o
  -9   4   6      490.23      485.36      4.39 o
  -8   4   6      462.08      473.71      3.41 o
  -7   4   6      156.44      160.56      2.05 o
  -6   4   6       97.28       91.35      2.53 o
  -5   4   6       26.54       22.94      1.56 o
  -4   4   6      432.93      409.62      4.34 o
  -3   4   6      434.61      439.55      4.41 o
  -2   4   6      526.55      512.06      2.63 o
  -1   4   6      273.82      251.97      2.76 o
   0   4   6        4.45        2.57      0.64 o
   1   4   6      244.37      253.65      2.06 o
   2   4   6     1246.65     1235.97     11.89 o
   3   4   6      239.06      216.70      5.05 o
   4   4   6      228.66      226.07      3.97 o
   5   4   6       13.99       13.97      1.59 o
   6   4   6       33.71       36.46      1.58 o
   7   4   6       56.69       56.43      2.26 o
   8   4   6       34.77       35.84      2.46 o
 -11   5   6       26.88       21.77      1.78 o
 -10   5   6       12.99       13.68      1.62 o
  -9   5   6      245.51      256.67      2.88 o
  -8   5   6      108.07      110.05      4.31 o
  -7   5   6       76.22       72.75      2.38 o
  -6   5   6       30.98       27.72      2.02 o
  -5   5   6      427.95      412.69      3.58 o
  -4   5   6       22.71       29.12      3.21 o
  -3   5   6      285.59      284.39      7.35 o
  -2   5   6      473.96      451.98      4.54 o
  -1   5   6       44.04       45.04      2.15 o
   0   5   6       72.86       62.00      1.11 o
   1   5   6      558.00      562.56      6.09 o
   2   5   6       21.37       19.93      1.20 o
   3   5   6      111.73      106.12      2.79 o
   4   5   6      105.14       93.72      2.89 o
   5   5   6        1.75        0.98      1.32 o
   6   5   6       11.24       11.74      1.41 o
   7   5   6       21.89       22.61      1.72 o
   8   5   6       37.08       37.17      2.99 o
 -10   6   6       27.52       27.97      1.83 o
  -9   6   6      130.45      131.72      4.61 o
  -8   6   6      403.79      416.27      3.65 o
  -7   6   6      242.98      261.36      2.87 o
  -6   6   6        8.03        4.84      1.42 o
  -5   6   6      375.96      384.95      3.65 o
  -4   6   6     1129.33     1167.13      8.68 o
  -3   6   6     1227.93     1295.14      7.84 o
  -2   6   6      232.67      236.96      4.53 o
  -1   6   6        4.29        4.97      1.20 o
   0   6   6       20.62       20.34      3.10 o
   1   6   6      166.31      165.67      4.14 o
   2   6   6       26.13       23.09      1.18 o
   3   6   6       37.95       33.78      2.04 o
   4   6   6       16.69       13.55      1.41 o
   5   6   6       64.95       56.97      2.95 o
   6   6   6       21.34       21.18      1.64 o
   7   6   6       33.69       34.27      1.82 o
 -10   7   6        0.22        0.00      1.29 o
  -9   7   6       34.37       38.50      1.69 o
  -8   7   6       29.28       32.03      1.74 o
  -7   7   6      446.36      462.71      4.83 o
  -6   7   6      126.96      138.24      5.70 o
  -5   7   6      122.83      115.70      2.42 o
  -4   7   6      298.76      319.50      4.55 o
  -3   7   6        9.07       11.46      2.34 o
  -2   7   6       38.23       30.46      2.37 o
  -1   7   6      115.56      107.40      2.93 o
   0   7   6      162.24      158.87      7.15 o
   1   7   6        7.93        7.34      1.62 o
   2   7   6        0.31       -0.24      1.35 o
   3   7   6        0.04        1.17      1.14 o
   4   7   6       33.77       34.19      1.59 o
   5   7   6       33.74       32.39      2.50 o
   6   7   6        5.76        5.15      1.49 o
  -9   8   6       56.60       55.38      1.95 o
  -8   8   6      160.77      172.87      4.28 o
  -7   8   6        3.37        1.99      1.71 o
  -6   8   6        7.21        5.85      1.72 o
  -5   8   6       57.02       49.41      2.63 o
  -4   8   6      239.40      249.41      4.01 o
  -3   8   6       73.62       79.09      2.79 o
  -2   8   6        0.69       -1.95      1.95 o
  -1   8   6        9.13        3.12      3.34 o
   0   8   6      663.95      683.96      8.36 o
   1   8   6      421.12      440.90     12.85 o
   2   8   6       43.56       46.31      1.94 o
   3   8   6        5.23        4.87      1.68 o
   4   8   6       66.54       72.27      2.66 o
   5   8   6       91.42       95.40      3.43 o
   6   8   6       19.02       16.65      1.69 o
  -8   9   6        5.40        4.32      1.67 o
  -7   9   6        0.58        0.59      1.73 o
  -6   9   6       12.51       15.60      1.80 o
  -5   9   6        3.32        1.41      1.65 o
  -4   9   6       19.11       19.57      1.80 o
  -3   9   6       24.93       20.10      2.59 o
  -2   9   6       27.77       24.06      2.38 o
  -1   9   6        2.23        5.55      2.33 o
   0   9   6       12.38       17.63      2.43 o
   1   9   6       27.64       37.65      2.67 o
   2   9   6        1.90        2.87      1.57 o
   3   9   6        0.18       -1.29      1.58 o
   4   9   6        0.01        0.81      1.82 o
  -6  10   6       24.31       21.48      2.54 o
  -5  10   6       68.89       70.24      2.46 o
  -4  10   6       78.13       86.58      3.80 o
  -3  10   6        9.02       11.75      2.17 o
  -2  10   6       18.67       17.98      2.38 o
  -1  10   6       31.27       36.36      2.68 o
   0  10   6      183.25      185.63      5.48 o
   1  10   6      120.30      126.39      3.68 o
   2  10   6        0.56       -2.08      2.40 o
   3  10   6        1.64       -0.88      1.68 o
  -2  11   6        0.00        0.18      2.15 o
  -1  11   6        4.34        3.75      2.23 o
 -11   1   7      136.36      131.68      6.03 o
 -10   1   7      307.04      317.12      4.79 o
  -9   1   7        9.86       10.44      1.67 o
  -8   1   7        9.24        7.13      1.45 o
  -7   1   7        5.66        4.86      1.35 o
  -6   1   7      856.31      831.96      5.58 o
  -5   1   7     2110.79     2131.60      7.75 o
  -4   1   7       25.84       27.00      1.27 o
  -3   1   7       11.54        9.28      1.03 o
  -2   1   7      682.87      680.56      6.79 o
  -1   1   7     1853.34     1876.76      6.13 o
   0   1   7      695.19      654.97      3.38 o
   1   1   7       93.03       91.34      1.84 o
   2   1   7        5.43        5.85      1.36 o
   3   1   7      565.36      575.49      4.28 o
   4   1   7       79.80       82.28      6.05 o
   5   1   7        1.37        2.31      2.12 o
   6   1   7       39.27       33.90      1.91 o
   7   1   7       87.40       87.77      3.09 o
   8   1   7       21.45       22.32      2.16 o
 -11   2   7        2.71        4.28      1.88 o
 -10   2   7        3.92        2.72      1.81 o
  -9   2   7       24.92       22.13      2.20 o
  -8   2   7       11.44       11.45      1.58 o
  -7   2   7        6.88        3.56      1.46 o
  -6   2   7      203.07      179.91      4.09 o
  -5   2   7       27.47       22.10      1.57 o
  -4   2   7        8.68        7.81      1.31 o
  -3   2   7      223.56      231.52      2.30 o
  -2   2   7      124.29      105.18      1.39 o
  -1   2   7      189.09      169.20      1.70 o
   0   2   7      199.93      199.84      1.89 o
   1   2   7       14.54       11.34      0.82 o
   2   2   7      187.25      163.38      3.46 o
   3   2   7       30.41       39.75      2.10 o
   4   2   7      143.98      152.71      2.16 o
   5   2   7        3.95        9.47      2.25 o
   6   2   7       60.46       66.34      3.12 o
   7   2   7       23.93       24.12      1.94 o
   8   2   7        2.67        4.44      1.94 o
 -11   3   7       77.66       72.97      2.59 o
 -10   3   7      202.75      204.40      5.57 o
  -9   3   7      526.46      534.33      8.19 o
  -8   3   7      260.64      258.51      3.50 o
  -7   3   7      240.39      244.72      6.43 o
  -6   3   7      255.87      258.53      6.64 o
  -5   3   7       17.87       16.66      1.51 o
  -4   3   7       51.34       50.44      2.05 o
  -3   3   7       27.23       25.53      1.21 o
  -2   3   7      151.21      144.81      2.07 o
  -1   3   7      817.45      786.71      7.04 o
   0   3   7       29.13       23.00      0.87 o
   1   3   7        6.73        6.03      0.94 o
   2   3   7      301.56      299.94      2.75 o
   3   3   7      558.11      541.77      3.64 o
   4   3   7      320.54      318.62      2.98 o
   5   3   7        7.46        8.04      1.38 o
   6   3   7       25.67       31.24      4.63 o
   7   3   7       56.53       63.01      5.37 o
 -11   4   7       48.24       46.70      2.20 o
 -10   4   7       27.67       22.34      1.82 o
  -9   4   7       39.70       37.29      2.23 o
  -8   4   7      142.65      141.53      8.79 o
  -7   4   7       35.14       31.34      1.66 o
  -6   4   7       15.10       17.37      2.00 o
  -5   4   7       79.35       78.11      2.17 o
  -4   4   7       73.34       71.53      1.97 o
  -3   4   7        6.26        4.84      1.35 o
  -2   4   7      185.82      173.44      2.06 o
  -1   4   7        0.15        1.02      0.78 o
   0   4   7        9.68        8.06      0.84 o
   1   4   7       95.78       94.19      2.78 o
   2   4   7      175.68      183.75      5.79 o
   3   4   7        3.78        8.52      1.30 o
   4   4   7      164.21      155.33      2.57 o
   5   4   7        5.21        3.52      1.33 o
   6   4   7       31.90       37.44      2.60 o
   7   4   7        0.00       -0.05      2.45 o
 -10   5   7       12.64       14.45      1.76 o
  -9   5   7       96.94       90.67      3.11 o
  -8   5   7      280.54      294.51      4.69 o
  -7   5   7      223.43      225.04      5.59 o
  -6   5   7       17.51       17.11      1.52 o
  -5   5   7       35.43       25.99      2.13 o
  -4   5   7      517.83      522.34      5.41 o
  -3   5   7      689.30      720.52      8.05 o
  -2   5   7      340.38      353.08      3.44 o
  -1   5   7      211.08      215.30      4.43 o
   0   5   7        5.80        7.08      0.95 o
   1   5   7       35.03       36.69      2.27 o
   2   5   7       99.98       98.56      4.54 o
   3   5   7       86.29       81.62      1.91 o
   4   5   7       36.26       27.81      1.54 o
   5   5   7       15.56       13.40      1.52 o
   6   5   7       10.20       11.32      1.51 o
   7   5   7       37.25       36.08      3.27 o
 -10   6   7        0.19       -1.50      1.64 o
  -9   6   7       49.03       47.23      2.69 o
  -8   6   7       14.87       16.34      1.78 o
  -7   6   7      132.57      130.46      2.66 o
  -6   6   7       46.44       40.66      1.92 o
  -5   6   7        9.29       10.47      1.95 o
  -4   6   7      188.39      180.36      3.63 o
  -3   6   7       71.66       77.81      2.88 o
  -2   6   7      126.93      118.15      3.84 o
  -1   6   7        3.96        5.15      1.41 o
   0   6   7       87.34       93.68      2.89 o
   1   6   7        1.57        3.35      1.25 o
   2   6   7        1.55        1.21      1.35 o
   3   6   7        0.77        0.24      1.14 o
   4   6   7        1.88        2.96      1.31 o
   5   6   7        1.72        0.93      1.36 o
   6   6   7       18.20       18.43      1.66 o
  -9   7   7        8.75        5.18      2.26 o
  -8   7   7      176.50      187.64      9.40 o
  -7   7   7       54.32       58.04      2.38 o
  -6   7   7        0.64       -0.59      1.65 o
  -5   7   7       42.71       35.72      2.40 o
  -4   7   7      247.46      254.39      4.23 o
  -3   7   7      378.61      404.86      5.20 o
  -2   7   7      104.92       97.16      3.70 o
  -1   7   7        5.11        0.01      2.02 o
   0   7   7      215.88      228.95      4.57 o
   1   7   7      190.59      201.56      4.00 o
   2   7   7       58.32       64.51      2.47 o
   3   7   7        1.18        0.11      1.58 o
   4   7   7        8.59       10.12      1.69 o
   5   7   7       42.22       43.84      1.79 o
  -8   8   7        2.12        3.16      1.79 o
  -7   8   7       37.30       35.83      2.09 o
  -6   8   7       89.52       97.85      4.23 o
  -5   8   7        3.71        3.36      1.94 o
  -4   8   7       24.31       20.81      2.27 o
  -3   8   7        4.05        3.18      2.12 o
  -2   8   7       14.48       10.32      2.33 o
  -1   8   7        5.52        3.79      2.37 o
   0   8   7       41.64       45.62      3.34 o
   1   8   7       75.89       84.80      3.19 o
   2   8   7       10.40       14.19      2.48 o
   3   8   7        0.22       -1.21      1.61 o
   4   8   7        1.50       -0.85      1.81 o
  -6   9   7       19.89       18.22      1.97 o
  -5   9   7       23.51       22.16      2.43 o
  -4   9   7       28.41       30.03      2.54 o
  -3   9   7        9.25        5.70      2.29 o
  -2   9   7       10.75        7.98      2.24 o
  -1   9   7        0.36        2.52      2.33 o
   0   9   7      122.31      129.56      7.52 o
   1   9   7      200.26      219.90     11.22 o
   2   9   7       15.14       13.88      2.61 o
  -4  10   7        0.04        1.10      2.28 o
  -3  10   7        0.03       -0.76      2.21 o
  -2  10   7        0.07        0.08      2.19 o
  -1  10   7       12.52       15.20      2.54 o
   0  10   7       14.08       21.20      2.65 o
 -11   0   8      119.45      123.03      3.88 o
 -10   0   8      235.29      255.43      5.42 o
  -9   0   8        1.13        0.04      2.01 o
  -8   0   8       45.13       48.29      2.65 o
  -7   0   8       37.69       31.70      2.16 o
  -6   0   8      247.69      235.54      6.10 o
  -5   0   8     1254.78     1223.88     25.40 o
  -4   0   8      114.87       90.80      3.11 o
  -3   0   8       63.44       57.77      2.18 o
  -2   0   8       48.58       48.54      2.07 o
  -1   0   8      662.16      702.04      5.36 o
   0   0   8     1048.73     1076.78     22.79 o
   1   0   8      109.55      106.90      2.40 o
   2   0   8       18.62       14.85      1.95 o
   3   0   8       63.26       77.85      4.25 o
   4   0   8       58.45       63.39      3.11 o
   5   0   8       18.90       12.61      2.42 o
   6   0   8        0.75       -1.25      2.54 o
 -11   1   8        0.71        0.04      1.70 o
 -10   1   8        5.62        5.74      1.72 o
  -9   1   8        3.47        0.64      1.52 o
  -8   1   8        4.31        0.61      1.42 o
  -7   1   8        3.78        1.19      1.31 o
  -6   1   8       82.01       79.38      1.97 o
  -5   1   8       42.52       38.83      1.64 o
  -4   1   8       39.36       38.15      1.48 o
  -3   1   8       91.83       90.46      1.73 o
  -2   1   8       14.64        9.48      1.53 o
  -1   1   8        7.01        5.62      1.43 o
   0   1   8       64.60       58.22      1.34 o
   1   1   8       12.12       10.70      1.12 o
   2   1   8        5.96        2.06      1.24 o
   3   1   8        1.75        0.01      2.11 o
   4   1   8       29.92       27.52      2.39 o
   5   1   8        4.63        4.75      1.69 o
   6   1   8        7.77        9.56      1.91 o
 -11   2   8       50.00       51.34      2.49 o
 -10   2   8      252.16      273.52      4.93 o
  -9   2   8      171.50      169.97      3.33 o
  -8   2   8       57.22       55.11      2.50 o
  -7   2   8       81.79       80.18      3.50 o
  -6   2   8      316.75      338.97      3.48 o
  -5   2   8      307.37      310.21      4.90 o
  -4   2   8      185.28      176.49      2.31 o
  -3   2   8        1.02        1.48      1.07 o
  -2   2   8       16.02       16.48      1.20 o
  -1   2   8      123.85      115.71      1.59 o
   0   2   8      365.94      348.60      4.00 o
   1   2   8       52.49       45.12      2.18 o
   2   2   8       20.49       15.27      1.28 o
   3   2   8       87.23       86.11      3.87 o
   4   2   8      166.31      163.76      4.12 o
   5   2   8       18.16       18.85      2.84 o
   6   2   8       15.70       18.27      3.48 o
 -10   3   8       41.59       44.56      2.80 o
  -9   3   8        0.03        3.38      1.82 o
  -8   3   8       36.30       35.48      2.10 o
  -7   3   8       58.45       56.07      2.15 o
  -6   3   8       20.65       17.73      1.77 o
  -5   3   8        1.09        1.16      1.33 o
  -4   3   8        1.23        2.64      1.25 o
  -3   3   8       14.62       12.49      1.22 o
  -2   3   8        2.59        1.37      1.06 o
  -1   3   8        8.36        7.05      1.05 o
   0   3   8       23.76       16.94      0.97 o
   1   3   8        1.02       -0.26      1.13 o
   2   3   8      120.35      107.81      3.46 o
   3   3   8        5.42        6.59      1.38 o
   4   3   8       83.35       81.44      3.33 o
   5   3   8       25.36       14.26      2.49 o
   6   3   8       11.95       16.76      2.61 o
 -10   4   8       15.92       14.96      2.05 o
  -9   4   8      200.50      201.66      9.33 o
  -8   4   8      163.72      161.21      3.48 o
  -7   4   8      312.50      344.48      4.09 o
  -6   4   8       55.05       56.40      3.01 o
  -5   4   8        8.83        5.39      1.63 o
  -4   4   8      254.10      250.23      3.26 o
  -3   4   8      250.98      271.75      4.01 o
  -2   4   8       47.24       45.52      1.48 o
  -1   4   8       47.73       40.60      1.68 o
   0   4   8        2.71        4.73      1.82 o
   1   4   8      106.25      109.78      5.80 o
   2   4   8       75.68       74.37      3.55 o
   3   4   8       82.78       75.20      1.89 o
   4   4   8       38.59       28.47      1.94 o
   5   4   8       23.48       20.24      2.29 o
   6   4   8        4.61        5.31      2.34 o
  -9   5   8       14.28       13.10      2.05 o
  -8   5   8       42.14       38.03      2.28 o
  -7   5   8       12.45       11.84      2.27 o
  -6   5   8        0.85       -1.37      1.66 o
  -5   5   8       14.80       12.82      1.75 o
  -4   5   8      180.49      189.61      5.62 o
  -3   5   8       48.57       51.41      1.99 o
  -2   5   8       38.94       32.74      1.79 o
  -1   5   8        5.79        2.87      1.40 o
   0   5   8       20.27       20.04      2.88 o
   1   5   8        0.01        1.75      1.87 o
   2   5   8       48.64       48.10      2.95 o
   3   5   8       33.87       37.90      1.64 o
   4   5   8       13.99       13.03      1.43 o
   5   5   8       13.82       11.89      1.48 o
  -9   6   8        0.83       -1.03      2.24 o
  -8   6   8       85.65       86.96      5.72 o
  -7   6   8       40.02       42.52      2.67 o
  -6   6   8        0.44        0.03      2.05 o
  -5   6   8        1.12        1.49      1.65 o
  -4   6   8      209.14      213.92      3.28 o
  -3   6   8      547.69      591.61      5.12 o
  -2   6   8      201.98      207.35      3.21 o
  -1   6   8       10.74        7.10      2.35 o
   0   6   8       57.47       56.71      2.86 o
   1   6   8      138.36      165.16      5.15 o
   2   6   8      151.06      182.10      3.88 o
   3   6   8        1.35        3.67      1.58 o
   4   6   8        0.95       -1.38      1.65 o
  -8   7   8        1.23        2.74      2.51 o
  -7   7   8       66.47       72.26      3.15 o
  -6   7   8       74.09       80.52      3.17 o
  -5   7   8        1.01        0.46      2.04 o
  -4   7   8        6.36        4.79      2.04 o
  -3   7   8        4.71        5.05      1.79 o
  -2   7   8       45.80       47.46      2.85 o
  -1   7   8        6.59        0.98      2.35 o
   0   7   8       55.25       53.81      3.18 o
   1   7   8       58.41       67.22      3.03 o
   2   7   8        3.52        5.03      2.39 o
   3   7   8        1.77        0.41      2.31 o
  -6   8   8       20.14       17.20      2.57 o
  -5   8   8       15.54       10.37      2.24 o
  -4   8   8       21.34       22.11      2.47 o
  -3   8   8       74.93       79.51      3.24 o
  -2   8   8        3.92        4.76      2.58 o
  -1   8   8        4.82        2.60      2.28 o
   0   8   8       24.00       21.19      2.71 o
   1   8   8      154.53      178.14      4.33 o
   2   8   8       50.73       63.02      3.26 o
  -3   9   8        2.12        0.51      2.20 o
  -2   9   8        0.95       -0.84      2.31 o
  -1   9   8        4.86        5.15      2.52 o
 -10   1   9      137.85      147.88      3.18 o
  -9   1   9      119.70      141.48      2.86 o
  -8   1   9        4.70        3.82      1.64 o
  -7   1   9       25.96       31.88      2.21 o
  -6   1   9      105.79       98.02      3.28 o
  -5   1   9      439.28      451.83      3.75 o
  -4   1   9       56.96       59.18      1.71 o
  -3   1   9        0.44        1.53      1.23 o
  -2   1   9       50.82       44.80      1.56 o
  -1   1   9      268.33      284.48      2.75 o
   0   1   9      276.08      273.35      4.89 o
   1   1   9       32.95       25.83      1.62 o
   2   1   9        0.25       -1.25      1.42 o
   3   1   9       47.08       50.15      2.63 o
   4   1   9       99.96      117.36      3.35 o
   5   1   9       15.66       17.43      1.95 o
  -9   2   9        1.27        2.88      1.80 o
  -8   2   9       64.89       71.65      2.26 o
  -7   2   9       67.00       70.51      2.14 o
  -6   2   9       34.58       29.35      2.00 o
  -5   2   9       21.37       20.17      1.58 o
  -4   2   9       19.43       14.99      1.41 o
  -3   2   9       18.05       13.49      1.33 o
  -2   2   9        2.72        2.75      1.45 o
  -1   2   9        0.25        0.42      1.42 o
   0   2   9        1.20        1.43      1.35 o
   1   2   9        9.13        2.92      1.21 o
   2   2   9        0.22       -0.43      1.27 o
   3   2   9        1.53        1.33      1.95 o
   4   2   9       12.78       16.16      2.52 o
   5   2   9        9.26        7.89      2.63 o
  -9   3   9      205.20      219.97      4.91 o
  -8   3   9      105.62      111.44      2.57 o
  -7   3   9      131.47      137.40      3.20 o
  -6   3   9      133.55      136.71      2.53 o
  -5   3   9      148.21      164.10      2.55 o
  -4   3   9      107.05      115.78      2.19 o
  -3   3   9       39.40       37.98      1.59 o
  -2   3   9       59.30       60.03      1.67 o
  -1   3   9       45.16       47.88      1.85 o
   0   3   9       11.45        8.62      1.95 o
   1   3   9        1.45       -0.09      1.86 o
   2   3   9       14.31       11.81      1.39 o
   3   3   9       62.29       55.65      2.25 o
   4   3   9       54.61       46.60      2.75 o
  -9   4   9        6.85        9.24      2.19 o
  -8   4   9       29.63       22.54      2.19 o
  -7   4   9        8.20        9.01      1.92 o
  -6   4   9        8.19        8.73      1.54 o
  -5   4   9        0.23       -0.10      1.42 o
  -4   4   9       90.89       89.41      2.12 o
  -3   4   9       33.00       34.79      1.65 o
  -2   4   9        2.50        3.37      1.81 o
  -1   4   9        4.25        2.65      2.00 o
   0   4   9        0.23        1.53      2.02 o
   1   4   9        6.33        5.47      2.08 o
   2   4   9        7.78        8.87      2.06 o
   3   4   9       18.35       19.26      2.62 o
   4   4   9        0.15        0.18      2.04 o
  -8   5   9       50.13       51.21      3.93 o
  -7   5   9       45.51       44.21      2.55 o
  -6   5   9        8.98        8.89      1.88 o
  -5   5   9        2.22        3.04      1.50 o
  -4   5   9       65.79       65.82      1.94 o
  -3   5   9      226.12      233.22      3.43 o
  -2   5   9      164.66      173.49      2.96 o
  -1   5   9       51.12       51.97      2.73 o
   0   5   9        3.80        6.97      2.20 o
   1   5   9       29.16       39.15      2.59 o
   2   5   9       87.55       98.76      3.24 o
   3   5   9       21.45       26.26      2.46 o
  -7   6   9       18.10       17.91      2.13 o
  -6   6   9       38.70       40.15      2.28 o
  -5   6   9        0.50        0.78      1.76 o
  -4   6   9       25.97       22.99      1.97 o
  -3   6   9       26.43       29.52      2.13 o
  -2   6   9       15.12       16.99      2.67 o
  -1   6   9       13.51       11.14      3.36 o
   0   6   9        4.33        4.50      2.75 o
   1   6   9       26.75       30.53      2.75 o
   2   6   9        6.69       10.35      2.51 o
  -5   7   9        0.25       -0.18      1.88 o
  -4   7   9       10.80        9.11      1.90 o
  -3   7   9       99.45      110.58      3.64 o
  -2   7   9       55.66       62.43      3.19 o
  -1   7   9        5.41        3.80      2.62 o
   0   7   9        4.83        1.23      2.47 o
   1   7   9       66.80       73.43      3.37 o
  -8   0  10       45.83       47.25      3.09 o
  -7   0  10        9.84        4.91      3.39 o
  -6   0  10        2.75        2.19      2.27 o
  -5   0  10      174.14      164.08      3.80 o
  -4   0  10       80.07       75.20      2.82 o
  -3   0  10       11.45       13.02      2.06 o
  -2   0  10        1.85        1.86      1.82 o
  -1   0  10      103.04      108.08      6.41 o
   0   0  10      215.15      229.01      5.39 o
   1   0  10       82.31       74.50      3.92 o
   2   0  10        0.37        1.18      2.86 o
   3   0  10        4.64        4.31      3.79 o
  -8   1  10       23.51       24.96      2.16 o
  -7   1  10       50.10       52.49      2.11 o
  -6   1  10        0.66        0.67      1.57 o
  -5   1  10        9.34        7.34      1.60 o
  -4   1  10        5.83        5.12      1.44 o
  -3   1  10        0.20       -0.17      1.33 o
  -2   1  10       10.11        8.00      1.37 o
  -1   1  10        0.00        2.41      1.54 o
   0   1  10        5.42       17.11      2.59 o
   1   1  10        1.87        2.55      2.70 o
   2   1  10        0.06       -0.23      2.00 o
   3   1  10        0.16       -0.25      1.83 o
  -8   2  10       83.94       88.53      3.32 o
  -7   2  10       16.25       20.42      1.90 o
  -6   2  10       32.38       32.56      2.09 o
  -5   2  10      186.68      191.81      3.06 o
  -4   2  10       98.46      102.49      2.22 o
  -3   2  10        9.42       12.38      1.48 o
  -2   2  10        5.40        6.17      1.58 o
  -1   2  10       52.24       58.86      3.54 o
   0   2  10       77.50       82.30      2.87 o
   1   2  10       16.30       15.26      2.95 o
  -7   3  10       66.77       72.68      2.30 o
  -6   3  10        7.31        7.81      1.70 o
  -5   3  10       41.60       46.85      1.95 o
  -4   3  10       12.16       12.62      1.56 o
  -3   3  10        8.73       10.39      1.77 o
  -2   3  10        1.97        2.04      1.62 o
  -1   3  10        4.66        3.96      2.04 o
   0   3  10        0.01        0.79      2.05 o
   1   3  10        2.27        0.08      2.04 o
   2   3  10        0.92       -1.66      2.88 o
  -6   4  10       27.25       27.72      2.02 o
  -5   4  10       19.45       21.15      1.76 o
  -4   4  10       53.60       52.30      2.33 o
  -3   4  10       79.05       86.51      2.56 o
  -2   4  10       47.14       52.99      2.85 o
  -1   4  10       32.64       28.75      2.54 o
   0   4  10        8.42        7.71      2.29 o
   1   4  10        4.26        7.01      2.27 o
  -5   5  10       13.93       17.14      1.74 o
  -4   5  10       22.67       17.10      2.03 o
  -3   5  10       57.37       55.74      2.38 o
  -2   5  10        0.00        3.59      2.41 o
  -1   5  10        7.29        6.84      2.43 o
   0   5  10        4.45        6.13      2.75 o
  -5   1  11       56.35       59.90      2.27 o
  -4   1  11      112.29      121.49      4.34 o
  -3   1  11        2.27        1.72      1.52 o
  -2   1  11        2.01        2.82      1.69 o
  -1   1  11        8.16       10.28      3.15 o
  -4   2  11        0.44        3.17      1.65 o
  -3   2  11        1.51        6.62      1.88 o
  -2   2  11        2.56        3.81      1.70 o
 
